# Supplementary material for: Constitutive Activation of Natural Killer Cells in Primary Biliary Cholangitis
Source: Front Immunol. 2019 Nov 15;10:2633. doi: 10.3389/fimmu.2019.02633 (PMC6874097; doi:10.3389/fimmu.2019.02633)
Supplement: Supplementary file 1 [file Table_1.xlsx]

## Sheet: CD49P_vs_HC
Supplementary Table 1. Differential expression analysis (RNA sequencing data)
CD49a+ NK cells (PBC) vs NK cells (HC)						CD49a- NK cells (PBC) vs NK cells (HC)						CD49a+ NK cells (PBC) vs CD49a- NK cells (PBC)
Genes	logFC	logCPM	LR	PValue	FDR	Genes	logFC	logCPM	LR	PValue	FDR	Genes	logFC	logCPM	LR	PValue	FDR
THBD	10.3827	2.94422	20.5586	5.78e-06	0.000927364	RP11-159J3.1	9.55545	2.3053	24.6921	6.73e-07	0.000375581	MS4A14	9.66335	2.56255	49.7689	1.73e-12	2.5e-08
TMEM176B	10.3068	2.86836	49.636	1.85e-12	6.53e-09	CORO7-PAM16	7.83834	0.678019	21.3193	3.89e-06	0.00115481	SLC18B1	8.91351	1.89311	32.8577	9.92e-09	8.43e-06
SIRPA	10.0704	2.63893	21.0504	4.47e-06	0.000799086	RP3-415N12.1	7.687	0.555672	37.9556	7.24e-10	2.02e-06	LILRA3	8.79551	1.79388	31.8507	1.66e-08	1.34e-05
PTX3	10.0669	2.63294	21.95	2.8e-06	0.000556181	CHAC1	7.60906	0.476816	22.0904	2.6e-06	0.000995806	HHIPL2	8.70821	1.81806	27.9575	1.24e-07	5.43e-05
TLR4	10.0003	2.57311	29.0375	7.1e-08	3.85e-05	PROK2	7.57328	0.443102	19.8655	8.31e-06	0.00187078	S100Z	8.28629	1.28802	21.8995	2.87e-06	0.000539126
CD300E	9.94881	4.37008	61.3453	4.79e-15	6.76e-11	CDCA2	7.55019	0.438544	31.6543	1.84e-08	3.21e-05	RHEBP2	7.65578	0.779837	24.4308	7.7e-07	0.000231195
STAB1	9.75595	2.33868	22.5709	2.03e-06	0.00046851	RPS16P9	7.47968	0.371519	21.4318	3.67e-06	0.00114161	IGHV3-43	7.49991	2.58557	25.7786	3.83e-07	0.00013216
CCDC168	9.59171	2.16714	20.7777	5.16e-06	0.0008563	TJP3	7.44321	0.337051	29.2886	6.24e-08	7.25e-05	FAM133DP	7.39973	0.600682	20.3997	6.28e-06	0.000932443
TJP3	9.38452	1.9657	19.9676	7.88e-06	0.00112268	CMYA5	7.4102	0.326253	28.157	1.12e-07	0.000108604	RGPD4	7.09532	0.192203	23.387	1.32e-06	0.00031903
HHIPL2	9.09157	1.6828	18.4121	1.78e-05	0.00199263	DNAJC6	7.32728	0.232814	21.3826	3.76e-06	0.00114161	ZCWPW2	6.98659	0.155923	20.9725	4.66e-06	0.000748956
MYCL	8.90713	1.5315	19.8826	8.23e-06	0.00114605	DYRK3	7.30031	0.209388	20.7711	5.18e-06	0.0013895	EBI3	6.9106	0.159971	19.0132	1.3e-05	0.00165997
VMO1	8.7113	1.32596	18.6905	1.54e-05	0.00177832	RP11-544O24.2	7.27148	0.209257	21.478	3.58e-06	0.00114161	GPR162	6.61426	-0.0992928	17.6658	2.63e-05	0.00275697
LTBP1	8.6586	1.30538	19.2605	1.14e-05	0.00140388	COL6A1	7.20389	0.129226	21.0947	4.37e-06	0.00127133	FOLR3	6.59701	-0.147352	16.8756	3.99e-05	0.00376911
MSC	8.64878	1.27643	19.3923	1.06e-05	0.00135137	YY2	7.19344	0.147942	20.7249	5.3e-06	0.00139657	HAUS6P1	6.53726	-0.23557	17.2876	3.21e-05	0.00317497
GOLGA6L5P	8.63911	1.2707	19.7382	8.88e-06	0.0011935	LTBP1	7.14391	0.0875543	20.5637	5.77e-06	0.00149116	KLF3P1	6.32774	-0.340865	15.9881	6.37e-05	0.00554834
NECTIN2	8.56397	1.21778	19.5158	9.98e-06	0.00130356	RAVER2	7.12809	0.0747553	30.2946	3.71e-08	5.18e-05	CD300E	6.18511	4.51315	34.4829	4.3e-09	4.44e-06
TNFRSF10D	8.56331	2.99889	35.8471	2.13e-09	2.51e-06	YPEL4	7.1148	0.053162	19.4744	1.02e-05	0.00225922	TEX12	6.17554	1.11686	22.8949	1.71e-06	0.000368997
AMIGO3	8.50902	1.1617	25.4207	4.61e-07	0.000159465	RP5-862P8.2	6.84658	-0.16237	19.3752	1.07e-05	0.00230641	CDC42P5	6.17464	-0.436204	15.2057	9.64e-05	0.00765429
AC007318.5	8.13844	0.79642	17.5102	2.86e-05	0.00285993	FDPSP7	6.82327	-0.174726	25.7263	3.93e-07	0.00026154	TMEM176A	6.02819	3.50383	38.728	4.87e-10	1.01e-06
MS4A4A	8.12941	0.820205	19.6574	9.26e-06	0.00122178	CDA	6.77093	-0.223239	19.3933	1.06e-05	0.00230641	VCAN	5.96793	6.63613	11.3364	0.000760008	0.0366045
TFEC	8.02549	0.729106	19.1048	1.24e-05	0.00150517	TTK	6.71746	-0.255024	26.1125	3.22e-07	0.000224826	CLEC1B	5.89291	2.10833	20.8665	4.92e-06	0.000748956
GS1-124K5.9	7.92119	0.603277	17.4049	3.02e-05	0.00295987	CMTM4	6.61095	-0.335804	23.5292	1.23e-06	0.000554042	CH17-39B16.1	5.64194	-0.789119	12.356	0.000439569	0.0252037
C7orf57	7.87343	0.569216	17.7497	2.52e-05	0.00255786	RP11-361M10.3	6.60812	-0.342775	23.0892	1.55e-06	0.000616871	ABHD17AP4	5.58257	-0.828164	12.0494	0.000518087	0.0284322
HCAR2	7.87313	3.08186	28.1943	1.1e-07	5.73e-05	IFIT1	6.54724	7.15439	14.0973	0.000173593	0.0179508	MS4A6A	5.43506	5.78243	15.0401	0.00010525	0.00813236
RPS16P9	7.85064	0.557309	17.8196	2.43e-05	0.0024834	SRRM5	6.52535	-0.407978	21.3993	3.73e-06	0.00114161	TREML1	5.3316	1.98406	13.2892	0.000266941	0.0171423
FAM133DP	7.75732	0.450901	15.9533	6.49e-05	0.00523523	CDC42BPA	6.50958	-0.404673	19.2036	1.17e-05	0.00248511	VMO1	5.30052	1.48764	16.5017	4.86e-05	0.00441706
CH17-64J14.4	7.72169	0.460729	18.4371	1.76e-05	0.00198236	CD101	6.50001	-0.422482	23.879	1.03e-06	0.00053039	MYCL	5.19395	1.70916	19.1364	1.22e-05	0.0015842
LHFPL4	7.67915	0.416249	17.1262	3.5e-05	0.00333477	RRAGD	6.42537	-0.48335	20.0862	7.4e-06	0.00175158	TMEM176B	5.12429	3.05303	22.3008	2.33e-06	0.000474394
PTPRO	7.67654	2.1503	37.9674	7.19e-10	1.27e-06	CAV1	6.41807	-0.475137	21.8318	2.98e-06	0.00103283	SIGLEC6	5.04649	2.93721	14.9022	0.000113233	0.00856601
SOX5	7.52465	1.99365	19.3776	1.07e-05	0.00135137	CTD-2192J16.24	6.40458	-0.488912	18.2968	1.89e-05	0.0036147	CHST15	4.99413	3.14517	24.4435	7.65e-07	0.000231195
CES1P1	7.45332	0.226301	18.4881	1.71e-05	0.00196141	OMD	6.39306	-0.4969	23.6925	1.13e-06	0.000546987	IGHG2	4.92654	4.9479	12.7369	0.000358503	0.0217579
IGHV1-24	7.44917	0.232385	16.6082	4.6e-05	0.00402759	RBM11	6.38596	-0.516288	17.6493	2.66e-05	0.00452994	EIF4BP5	4.91111	0.110276	14.6036	0.000132658	0.00985359
RPL7P46	7.36371	0.125637	19.7003	9.06e-06	0.00120593	GATA2	6.36153	-0.521644	23.2533	1.42e-06	0.000583077	S100A9	4.89547	7.61415	23.2392	1.43e-06	0.000322962
LPCAT2	7.29071	4.26386	19.8683	8.3e-06	0.00114605	NECTIN2	6.33011	-0.557119	17.3565	3.1e-05	0.00498743	HK3	4.85549	2.4633	11.7426	0.00061084	0.0317483
PXDC1	7.21808	0.0343039	17.0332	3.67e-05	0.00347876	RTKN2	6.31246	1.6551	28.0751	1.17e-07	0.000108604	IGKV2D-30	4.83675	2.24831	12.1512	0.00049056	0.0272619
KCNK7	7.1681	-0.0315179	15.7225	7.33e-05	0.0056867	TAS2R5	6.23891	-0.600448	17.8747	2.36e-05	0.00427739	CYP1B1	4.81003	3.27748	20.9538	4.71e-06	0.000748956
RNASE3	7.09187	-0.0713559	16.5949	4.63e-05	0.00403087	FAM172BP	6.20381	-0.645996	17.1635	3.43e-05	0.0052612	RP11-532M24.1	4.74285	1.24734	14.2328	0.000161534	0.0114912
MRPL37P1	7.0819	-0.0773432	16.6084	4.59e-05	0.00402759	CUBN	6.17002	1.52151	25.5433	4.33e-07	0.000269012	HCAR2	4.73442	3.37039	18.372	1.82e-05	0.00213459
EIF4BP5	7.06556	-0.0910544	16.4976	4.87e-05	0.00416593	VIPR1	6.07464	-0.735874	16.6286	4.55e-05	0.00644088	SLC6A9	4.73225	0.488339	16.6504	4.49e-05	0.00410985
SSPN	7.01984	2.80417	20.4843	6.01e-06	0.000942674	C7orf57	6.07464	-0.735874	16.6294	4.54e-05	0.00644088	SCN3A	4.71549	1.50724	12.6231	0.000381004	0.0226548
GPR162	6.83054	-0.279089	15.7406	7.26e-05	0.00566365	AQP10	5.92102	-0.827777	16.3096	5.38e-05	0.00729031	ADAP2	4.69287	4.0247	18.0249	2.18e-05	0.00238667
RAVER2	6.78486	-0.31431	16.9386	3.86e-05	0.00355017	CDC25A	5.91966	-0.828902	18.5427	1.66e-05	0.00336129	TNFAIP2	4.63039	4.58273	22.0391	2.67e-06	0.000507895
IGHA2	6.75019	4.83867	10.6353	0.00110952	0.0442296	HOXA7	5.82278	-0.888905	16.0342	6.22e-05	0.00827091	S100A8	4.62743	6.16883	24.0888	9.2e-07	0.000250793
GLOD5	6.67614	-0.397074	15.3538	8.91e-05	0.0066556	DGKG	5.80218	1.1262	21.7491	3.11e-06	0.00103283	ITGB3	4.59609	4.28661	19.3504	1.09e-05	0.00142912
C19orf68	6.57721	-0.47451	14.8222	0.000118135	0.0082525	CHRM3	5.75432	-0.934783	16.9599	3.82e-05	0.00561002	PTPRN	4.53241	1.96352	16.6756	4.43e-05	0.00408133
IL1RN	6.50035	3.12265	23.5357	1.23e-06	0.000314598	TRGV2	5.67585	1.1532	14.8821	0.000114443	0.0132035	HCAR3	4.53114	3.67267	17.3809	3.06e-05	0.00310979
ATP8A2	6.38297	1.62961	14.4919	0.000140764	0.00936946	FAM47E-STBD1	5.63235	0.993962	24.3608	7.99e-07	0.000428893	CSTA	4.52519	2.65984	11.4815	0.000702927	0.0347829
CDC42P5	6.37053	-0.627309	14.3874	0.000148793	0.00981132	FAM222A	5.48721	0.174439	17.544	2.81e-05	0.00472171	TNFAIP6	4.49765	0.804292	12.901	0.000328409	0.020456
RNASE2	6.33492	2.41648	13.2399	0.000274045	0.0151057	TNFRSF10D	5.37865	0.0887916	18.3705	1.82e-05	0.00352588	MAFB	4.40699	3.88368	20.8684	4.92e-06	0.000748956
HCAR3	6.3298	3.45766	14.8032	0.000119332	0.00829503	RPL17P50	5.33923	1.1814	36.0473	1.93e-09	3.84e-06	LILRB4	4.36876	3.83191	20.8857	4.88e-06	0.000748956
DGKG	6.2545	1.54522	19.0549	1.27e-05	0.00153187	ATP8A2	5.19345	0.608181	25.4964	4.43e-07	0.000269012	S100A12	4.34176	3.35337	23.3038	1.38e-06	0.00031903
AK4	6.25406	2.06307	16.9233	3.89e-05	0.00355017	NCAPG	5.17492	-0.0586011	24.9008	6.04e-07	0.000351084	LILRA1	4.33341	2.71299	15.1624	9.87e-05	0.00778909
EFNB2	6.19478	-0.784393	12.7569	0.000354694	0.0183411	IRS1	5.16747	0.562531	18.1099	2.09e-05	0.00388113	RNASE2	4.31652	2.64514	14.423	0.000146006	0.0105619
HSF4	6.19343	-0.782275	12.8735	0.000333261	0.0174172	NLGN3	5.1569	0.607397	20.4506	6.12e-06	0.00155313	KIAA1462	4.31578	1.67245	18.3546	1.83e-05	0.00213681
FAM47E-STBD1	6.15632	1.44865	22.7135	1.88e-06	0.000442241	OASL	5.06805	9.03486	15.7495	7.23e-05	0.00917623	ZBTB32	4.27983	2.47198	14.9916	0.000107993	0.00824923
IFIT1	6.15151	6.77661	10.0266	0.00154298	0.0556854	IFIT3	5.04384	8.20231	12.7931	0.000347899	0.0303542	PGBD3	4.25202	1.28677	10.7432	0.00104665	0.0465325
IGHV3-43	6.08206	2.46822	12.8819	0.000331767	0.0174036	IFIT2	5.04357	9.67427	12.4432	0.000419515	0.0344496	TLR4	4.22485	2.88206	14.9832	0.000108475	0.00824923
HBEGF	6.06771	2.66242	11.7409	0.000611407	0.0288547	TNPO1P1	4.9975	1.68164	20.3419	6.48e-06	0.00158624	CEACAM4	4.20247	0.185876	11.774	0.000600637	0.0314442
MGST1	6.03821	3.23023	14.6738	0.00012781	0.00867078	LRRTM2	4.97381	-0.221562	21.0126	4.56e-06	0.0012999	JCHAIN	4.18591	5.35737	11.6964	0.000626218	0.0320859
VCAN	5.98565	6.36539	12.3637	0.000437771	0.0220621	IGFBP3	4.9646	4.00612	7.75505	0.00535625	0.158548	FCN1	4.18173	7.17621	23.293	1.39e-06	0.00031903
RIN1	5.90332	2.17317	27.3522	1.7e-07	7.48e-05	MAGI3	4.96323	0.822531	15.9098	6.64e-05	0.00862833	SERPINA1	4.1777	5.08959	21.8184	3e-06	0.000554618
RP11-532M24.1	5.76721	1.09055	20.1915	7.01e-06	0.00104069	AC002543.2	4.8805	-0.303571	14.7242	0.000124439	0.0138973	RPL7P46	4.13195	0.356629	13.646	0.000220717	0.0146291
FPR1	5.73219	4.23614	21.2741	3.98e-06	0.000739094	AMZ1	4.86234	0.783879	17.3505	3.11e-05	0.00498743	LPCAT2	4.12623	4.42862	12.2045	0.000476744	0.0266995
CDC42EP2	5.72072	1.03456	13.0862	0.000297474	0.016083	CD4	4.74868	3.83169	12.0505	0.000517786	0.0380436	IGHV3-15	4.06755	1.42668	15.4832	8.32e-05	0.00675704
CD14	5.69686	4.60266	10.4763	0.00120913	0.0470029	HIST1H2BG	4.64783	4.22328	26.6091	2.49e-07	0.000183001	OIP5	4.06716	0.314037	11.0207	0.000901	0.0415541
TREM1	5.68562	3.44866	19.0222	1.29e-05	0.0015451	RBM44	4.64338	0.983922	28.8354	7.88e-08	8.46e-05	LYZ	4.06146	9.82818	18.5084	1.69e-05	0.00206693
HRH2	5.59017	1.98864	10.6299	0.00111271	0.0442296	HBB	4.63457	3.36274	7.63969	0.00570977	0.165028	CDC42EP2	4.00178	1.22662	13.9438	0.000188362	0.0128379
ZBTB32	5.58015	2.25073	22.1867	2.47e-06	0.000518004	RARB	4.62231	0.126968	23.6822	1.14e-06	0.000546987	SIRPA	3.982	2.94643	11.0182	0.00090224	0.0415541
TLR7	5.54902	2.73702	20.4207	6.22e-06	0.000953342	MAK	4.56451	1.19147	15.6746	7.52e-05	0.00946131	IGLV3-19	3.98165	5.19756	15.0901	0.000102502	0.0079738
CCDC88A	5.31862	2.23156	25.5107	4.4e-07	0.00015918	AJUBA	4.46262	0.000112407	21.9247	2.84e-06	0.00101933	MYBL2	3.97233	2.63879	14.1017	0.000173183	0.0122064
LGALSL	5.26517	1.50334	12.9925	0.000312747	0.0166535	ICOS	4.46237	4.33122	8.2192	0.00414494	0.13943	OPRL1	3.95321	1.95316	19.5008	1.01e-05	0.00135787
ACRC	5.25881	3.19735	23.3402	1.36e-06	0.000342032	ACRC	4.45926	2.42848	26.9435	2.09e-07	0.000162473	TREM1	3.95138	3.74528	17.4166	3e-05	0.00309827
RP11-275F13.3	5.23505	0.674807	11.8021	0.000591641	0.0281099	WTAPP1	4.42318	-0.617123	17.2784	3.23e-05	0.00500745	AC007318.5	3.8687	1.04959	10.6357	0.00110925	0.0486533
RHOU	5.21054	0.574559	11.9208	0.000555118	0.0267347	NINL	4.40856	-0.0413189	21.7869	3.05e-06	0.00103283	AIF1	3.86063	4.34429	15.8868	6.72e-05	0.0058183
LILRB3	5.17176	2.18157	15.3286	9.03e-05	0.006674	CDH23	4.36467	0.936225	18.5855	1.62e-05	0.00333503	SPINT1	3.81186	0.823551	10.6333	0.0011107	0.0486533
TRIM2	5.15833	0.624256	16.3448	5.28e-05	0.00447591	CCDC88A	4.33956	1.3308	27.3759	1.68e-07	0.000137554	PLB1	3.80699	3.26148	15.605	7.8e-05	0.00651866
MCTP1	5.0783	3.57335	11.3457	0.00075623	0.0331402	ASTL	4.31702	0.836781	11.1624	0.000834703	0.0529914	CCDC168	3.78431	2.41662	13.6863	0.000216022	0.0143839
RGS18	5.06723	3.95829	8.48691	0.00357711	0.0983492	CP	4.28343	-0.13763	20.0136	7.69e-06	0.00175968	RTEL1-TNFRSF6B	3.78216	1.58052	16.8445	4.06e-05	0.00379849
EMP1	4.98387	4.63846	8.62091	0.00332326	0.0945233	NPTX1	4.22383	-0.756779	14.006	0.000182224	0.0183877	RMI2	3.78037	1.09142	10.9601	0.000930961	0.0420358
SLC22A4	4.97564	1.14525	8.86816	0.00290188	0.0862073	LZTS1	4.21882	1.85516	11.4298	0.000722769	0.0487433	PTPRO	3.71915	2.42121	11.0451	0.000889195	0.0414451
CD4	4.90773	3.9907	14.1704	0.00016698	0.0104722	AMZ2P2	4.15933	2.1899	23.4655	1.27e-06	0.000554806	LILRB2	3.71578	3.94154	16.055	6.15e-05	0.00545432
IFIT2	4.89748	9.5463	10.5643	0.00115292	0.0453471	B3GALNT1P1	4.14387	1.46523	23.3079	1.38e-06	0.000583077	TRIM2	3.6518	0.837213	13.2769	0.000268702	0.0171791
FOLR3	4.89321	-0.302217	11.6613	0.000638135	0.029405	SDHDP6	4.12388	-0.27266	11.8529	0.000575727	0.0407977	USP44	3.64581	1.90351	18.1583	2.03e-05	0.00224218
GAS2L1	4.88441	2.10709	8.69772	0.00318609	0.0926988	GNA15	4.12059	3.0364	9.56345	0.0019849	0.0960778	GRK3	3.60028	3.6469	12.0444	0.00051949	0.0284322
CEP164P1	4.8507	0.299722	14.6851	0.000127047	0.00866067	ANKRD20A11P	4.07877	2.33434	14.0432	0.000178662	0.0182822	KYNU	3.56112	6.31011	19.7228	8.95e-06	0.00124384
CXCL8	4.8306	4.6513	8.31499	0.00393192	0.103892	FGFRL1	4.01277	0.361326	20.7978	5.1e-06	0.0013895	IGLV1-44	3.55427	2.43096	15.2453	9.44e-05	0.00753665
TMEM176A	4.82952	3.40305	10.9946	0.000913779	0.0386058	HBEGF	3.97865	0.760961	9.0626	0.00260891	0.106918	IGLV6-57	3.49607	1.71233	11.991	0.000534568	0.0290375
PDCD1	4.81691	2.29566	9.30241	0.00228853	0.0739706	LSMEM1	3.97345	1.73352	12.5042	0.000406039	0.0335483	TNFRSF10D	3.49556	3.27417	18.2288	1.96e-05	0.00221127
HP	4.81246	2.73313	14.0965	0.000173667	0.0107957	DOCK6	3.96241	0.627413	17.4034	3.02e-05	0.00496467	IGSF6	3.47738	3.20541	12.3424	0.000442778	0.0252873
MTCYBP18	4.79887	2.94253	11.4171	0.000727729	0.0322924	SLC7A5	3.9599	6.67738	13.5825	0.000228298	0.0211062	ZNF221	3.45903	0.92425	11.9697	0.000540737	0.0292626
CSTA	4.75803	2.4619	10.0277	0.001542	0.0556854	LMCD1	3.94854	0.991704	15.6007	7.82e-05	0.00957901	TTC28	3.43091	3.84099	17.8585	2.38e-05	0.00256587
PLB1	4.7547	3.13276	14.1724	0.000166799	0.0104722	OTUB2	3.94549	-0.0114062	14.1852	0.000165667	0.0173888	RGS18	3.40611	4.1882	12.4765	0.000412097	0.0239132
IFIT3	4.74572	7.9285	11.0298	0.000896567	0.0382219	TLR7	3.92797	1.25016	18.6311	1.59e-05	0.00330487	C4orf22	3.39714	0.601628	11.6536	0.000640767	0.0327153
ZC2HC1A	4.73822	0.955881	9.27878	0.00231824	0.0745164	RP11-453N18.1	3.91146	-0.412458	16.4345	5.04e-05	0.00689254	MS4A7	3.33825	3.79071	18.7302	1.51e-05	0.00187557
OASL	4.72367	8.71952	11.6446	0.000643906	0.029405	PDCD1	3.90881	1.45608	8.59716	0.00336687	0.124015	SPI1	3.33276	4.82057	17.2838	3.22e-05	0.00317497
TTC8	4.70509	3.55503	15.0594	0.00010418	0.00750042	POLN	3.8852	2.48227	22.0624	2.64e-06	0.000995806	IL1RN	3.33187	3.39678	15.7177	7.35e-05	0.00617726
BCAT1	4.69859	2.85204	15.9138	6.63e-05	0.00528524	NXPH4	3.88255	0.476505	10.7705	0.00103133	0.0602626	CLMN	3.25663	4.39051	11.7276	0.000615801	0.0317775
AMZ2P2	4.69687	2.71118	11.048	0.00088781	0.0379633	ITIH4	3.85331	0.637174	17.1391	3.47e-05	0.0052713	SOX5	3.22406	2.25194	10.5625	0.00115407	0.0497765
CYP1B1	4.69379	3.10006	21.3209	3.88e-06	0.000730903	CD5	3.85265	5.3125	6.31611	0.0119646	0.252967	RIN1	3.14004	2.44773	11.5983	0.000660115	0.0334667
CLEC7A	4.68225	4.7909	18.1686	2.02e-05	0.00219467	HIST1H1B	3.83787	1.90713	11.7609	0.00060489	0.0422214	KCTD19	3.13395	2.04401	13.8616	0.00019678	0.0133487
CP	4.67196	0.151428	11.3749	0.000744413	0.0329292	RP11-29H23.5	3.81535	1.32904	20.2708	6.72e-06	0.00161785	LRRC25	3.12613	4.01332	17.8639	2.37e-05	0.00256587
MCOLN2	4.64353	4.18462	19.2543	1.14e-05	0.00140388	SERPIND1	3.80523	0.647102	12.1796	0.000483152	0.0370222	IGHG1	3.1178	4.70563	14.0283	0.000180083	0.0125974
RPL17P50	4.63178	0.54584	15.022	0.000106266	0.00761177	JAM2	3.80283	1.82165	12.3588	0.000438913	0.0356234	IFI30	3.07537	7.77293	12.5649	0.00039305	0.0231298
KLF3P1	4.63167	-0.499695	11.13	0.000849426	0.0366552	RP11-295B17.6	3.78401	0.964363	13.7615	0.000207548	0.019631	DND1P1	3.06626	0.54851	11.8116	0.000588632	0.0310407
RP11-402J7.2	4.62212	0.841048	13.0025	0.000311076	0.0166273	PAK3	3.77239	1.77782	17.709	2.57e-05	0.00452994	IGHG3	3.05832	2.83243	15.8338	6.92e-05	0.00587774
MAK	4.58358	1.22085	12.9172	0.000325573	0.0172066	HIST1H2BF	3.76411	1.78345	5.66327	0.0173238	0.299059	LILRA2	3.0398	4.13126	12.5251	0.000401529	0.0234887
MAFG	4.58097	2.67473	20.8148	5.06e-06	0.000849871	ETV7	3.7625	2.24905	6.44858	0.0111041	0.244116	IGHV4-59	3.03786	3.40597	12.6464	0.000376293	0.0225604
MS4A6A	4.57431	5.5116	20.1352	7.22e-06	0.00104968	CTD-2017C7.3	3.7284	0.756558	14.2455	0.000160446	0.0170786	CD68	3.01975	5.07454	12.2195	0.000472915	0.026692
KIF11	4.57415	2.44774	13.9389	0.000188851	0.0114865	CTGF	3.70448	-0.182065	15.9313	6.57e-05	0.00862833	NAPSB	2.94903	6.15959	11.4577	0.000711965	0.034885
MS4A14	4.56125	2.48964	13.3841	0.000253762	0.0143895	PHBP19	3.70263	0.113401	13.9972	0.000183087	0.0183877	P2RX1	2.92841	3.15495	13.0751	0.000299242	0.018881
FCN1	4.54176	6.95759	20.8681	4.92e-06	0.000836504	GOLGA6L4	3.70075	-0.0786032	12.2729	0.00045959	0.0362505	CLEC7A	2.92094	4.9798	12.7297	0.000359896	0.0217579
C15orf48	4.53649	2.395	9.09452	0.00256376	0.0793059	FAM110C	3.69489	1.76673	8.47427	0.00360205	0.128277	DOK3	2.90676	3.11411	13.9668	0.000186069	0.0127767
RP11-444D3.1	4.52241	0.174763	10.4311	0.00123914	0.0477745	ASS1P1	3.68515	0.701468	17.0766	3.59e-05	0.00535324	ITGA1	2.90265	3.12789	14.5894	0.000133663	0.00985359
MYB	4.51539	1.96688	15.5315	8.11e-05	0.0061893	NCKAP1	3.67441	4.24055	10.8972	0.000963076	0.0578074	IGLV1-47	2.8772	2.66808	10.7223	0.00105852	0.046916
CLEC10A	4.51308	2.65753	5.24465	0.0220144	0.279861	IL5RA	3.66765	3.2022	9.84668	0.00170138	0.0850965	ATP6V1E2	2.86907	2.8175	13.7956	0.000203809	0.0136969
LMO2	4.5123	2.24451	9.22292	0.00239004	0.0757884	RGS13	3.66417	2.70227	9.0339	0.00265018	0.106933	ZNF385A	2.86635	2.72925	14.0116	0.00018169	0.0126214
GPAT3	4.50455	1.60989	8.28794	0.00399092	0.104676	CRYBG3	3.66218	1.49293	8.70752	0.00316899	0.120268	DTL	2.86103	3.69079	15.5451	8.06e-05	0.00661363
PON3	4.4939	0.121276	13.9782	0.000184945	0.0113964	SNAI1	3.59318	0.329806	10.111	0.00147387	0.0764881	TGFBI	2.84259	4.37893	11.4876	0.000700619	0.0347829
AJUBA	4.49161	0.00887679	15.6835	7.49e-05	0.00574225	ENPP2	3.57518	0.476436	9.4564	0.00210414	0.0993947	PPBP	2.84177	6.25846	15.7249	7.33e-05	0.00617726
MKI67	4.48515	3.2848	9.39489	0.00217591	0.0716539	MGST1	3.57066	0.958474	13.8415	0.000198893	0.0193834	KCNMB3	2.83428	3.21481	13.7361	0.00021037	0.0140724
LSMEM1	4.47668	2.17491	7.01758	0.00807131	0.163349	OVGP1	3.55188	0.931913	10.1277	0.00146055	0.0760795	GAB2	2.76287	3.09297	12.9911	0.00031297	0.0196613
CC2D2B	4.46865	0.466321	15.3403	8.98e-05	0.00666794	PARM1	3.54883	0.238973	17.2792	3.23e-05	0.00500745	IGKV4-1	2.74646	5.06373	10.9326	0.000944858	0.0425304
TMED6	4.4369	-0.669027	9.50764	0.00204618	0.0684211	IMPG2	3.53253	0.0131571	11.8081	0.000589736	0.0415794	SUSD3	2.71318	2.43656	12.7722	0.00035181	0.0216195
RBM47	4.43303	3.14342	24.689	6.74e-07	0.000206656	CYP4F3	3.51576	0.202893	13.9016	0.000192629	0.0190598	IGLC2	2.68598	7.06955	14.3477	0.000151964	0.010924
ELOVL7	4.42915	2.04275	13.1412	0.00028888	0.0157389	RHOU	3.49606	-0.709248	9.37569	0.00219882	0.101641	HS3ST1	2.68031	2.7694	12.7652	0.000353119	0.0216195
SMOX	4.42274	1.94483	11.6849	0.000630092	0.0293387	LMNA	3.4921	8.42759	9.00781	0.00268829	0.107841	MYO7A	2.6688	2.02555	10.5878	0.00113837	0.0493945
LYZ	4.42175	9.59497	20.8978	4.84e-06	0.000833661	ELL2	3.48147	6.55661	11.1531	0.000838905	0.0529914	CPVL	2.66665	5.93609	11.0164	0.000903074	0.0415541
EGR3	4.32448	2.1638	6.98748	0.00820818	0.164759	RGAG4	3.47377	0.953534	6.84633	0.00888236	0.215458	PLBD1	2.66149	4.54872	11.4428	0.000717719	0.0350349
RP11-458D21.5	4.31386	2.33217	14.6872	0.000126904	0.00866067	EGR3	3.4679	1.38353	7.83225	0.0051322	0.156164	RNF144B	2.59123	3.62756	12.4808	0.000411166	0.0239132
SULF2	4.30929	3.49128	11.4989	0.00069638	0.0312918	IL1RN	3.46442	0.353884	9.47545	0.0020824	0.0988785	PF4	2.57501	4.50091	11.0241	0.000899329	0.0415541
FCGR1A	4.29881	1.57598	7.68909	0.00555555	0.13044	RASD1	3.43998	1.16965	10.8923	0.000965656	0.0578074	TUBB6	2.52059	3.45877	10.6079	0.00112606	0.0490919
SPRN	4.29147	0.571142	9.06068	0.00261165	0.079687	F8A3	3.43936	2.23804	7.56582	0.00594855	0.169128	NCF2	2.48237	3.64348	11.7949	0.000593946	0.031207
IGSF6	4.27385	2.91721	17.8288	2.42e-05	0.0024834	RP11-631M6.2	3.43452	2.93104	10.6441	0.00110423	0.0631765	PTAFR	2.47034	4.70056	11.9453	0.000547841	0.0294878
TMEM170B	4.26754	2.07573	20.5102	5.93e-06	0.000940454	EMP1	3.43442	3.17655	5.86356	0.0154575	0.285055	NRGN	2.46549	4.23003	10.9932	0.000914461	0.0417583
LILRB4	4.23814	3.63259	11.673	0.000634137	0.0293387	CTD-2179L22.1	3.42554	0.848301	15.8833	6.74e-05	0.00862833	SLC7A7	2.43692	4.03931	10.6325	0.00111119	0.0486533
KIAA0895	4.22745	1.95921	9.89017	0.00166164	0.0592108	NR3C2	3.42246	0.637702	6.63544	0.00999693	0.231823	CTSH	2.42468	5.49285	11.1428	0.000843599	0.0400793
ST3GAL6	4.22058	2.61268	12.4501	0.000417974	0.0212159	PLS3	3.40224	-0.114598	13.8052	0.000202776	0.0193887	IFNGR2	2.42237	5.17464	11.3364	0.000760006	0.0366045
HIST1H2BG	4.21333	3.83466	9.35831	0.00221977	0.0728355	UBE2T	3.39147	0.63704	7.3595	0.00667093	0.181179	WDR12	-2.475	4.37304	11.7573	0.000606052	0.0316132
CLEC4E	4.21305	1.63503	12.54	0.000398326	0.0204392	RGPD2	3.38292	1.3998	6.75262	0.00936103	0.22206	KCTD18	-2.48316	3.846	12.3582	0.000439051	0.0252037
S100A12	4.21123	3.23121	15.8498	6.86e-05	0.00540598	KIF11	3.38284	1.38137	20.8132	5.06e-06	0.0013895	ZSCAN12	-2.52178	2.39906	11.3368	0.000759844	0.0366045
BEND3P3	4.19711	0.745578	11.689	0.000628721	0.0293387	CC2D2B	3.37955	-0.387468	11.1704	0.000831115	0.0529914	SH3PXD2A	-2.54991	1.08504	10.5644	0.00115289	0.0497765
ASTL	4.19278	0.729844	7.706	0.00550375	0.130248	MCOLN2	3.36721	2.98355	13.3335	0.000260708	0.0234806	MTERF3	-2.67188	3.07918	11.2141	0.000811789	0.0387114
RP11-29H23.5	4.19	1.67726	16.0131	6.29e-05	0.00510146	CTB-119C2.1	3.35891	5.04262	12.1116	0.000501099	0.0373314	ARL10	-2.68545	3.05244	12.0158	0.000527523	0.028763
SERPIND1	4.15088	0.931415	14.2854	0.00015708	0.0102146	N4BP3	3.3491	4.42669	5.809	0.0159443	0.28832	C1R	-2.72214	1.80258	12.1549	0.0004896	0.0272619
DSE	4.14348	3.58342	20.948	4.72e-06	0.000822147	UFSP1	3.34338	-0.435696	12.5949	0.000386806	0.0327509	CCDC127	-2.75475	4.26499	11.6024	0.000658657	0.0334667
S100A8	4.14164	5.99004	15.1566	9.9e-05	0.00719743	MAFG	3.32422	1.53075	17.069	3.6e-05	0.00535324	IFT46	-2.8199	2.48707	12.2959	0.000453944	0.025823
TNFAIP2	4.13868	4.42172	13.383	0.000253915	0.0143895	PABPC1P1	3.32421	0.764008	16.5402	4.76e-05	0.00664896	ZNF133	-2.84178	2.43273	14.2245	0.00016224	0.0114912
RP11-295B17.6	4.12068	1.27831	13.338	0.000260088	0.0145639	FAR2	3.31555	0.112957	12.5667	0.00039268	0.0330229	FAM150B	-2.93998	1.379	10.9898	0.000916145	0.0417583
ZNF816-ZNF321P	4.11548	-0.149614	9.19684	0.00242434	0.076532	PGAP1	3.31065	2.87345	11.2309	0.000804487	0.0529914	LINC00959	-2.96195	2.84807	11.9248	0.000553923	0.0294878
2005-09-01	4.10399	2.5738	4.54351	0.0330437	0.337151	ERAP2	3.30146	6.50868	27.8577	1.31e-07	0.000113923	FBXO4	-3.02854	3.0553	12.2469	0.000466025	0.0264062
DOCK6	4.09311	0.752856	16.9353	3.87e-05	0.00355017	PERP	3.29913	3.8706	7.32041	0.00681759	0.183733	MASTL	-3.05849	3.30423	13.5581	0.000231288	0.0151216
ORM2	4.08134	0.409897	14.3275	0.000153603	0.0100813	RAD54L	3.29418	-0.19119	9.89722	0.00165529	0.0837239	DNAH6	-3.08729	1.52573	11.4602	0.000711034	0.034885
KCNN4	4.07886	0.0919548	9.43834	0.00212495	0.0703879	TGM5	3.29259	0.0172071	8.45117	0.00364808	0.129257	PTPRG	-3.11258	0.200302	11.1374	0.000846022	0.0400793
CSF2RB	4.07251	2.01756	11.2262	0.000806515	0.0351257	SPRN	3.28136	-0.199412	12.2622	0.00046222	0.0362505	LEKR1	-3.11842	2.73601	11.585	0.000664856	0.0335892
GNA15	4.06946	3.01344	13.5454	0.000232861	0.0136345	SRSF12	3.26838	2.89744	15.1342	0.000100131	0.0118775	CNIH3	-3.13831	0.178714	11.7277	0.000615768	0.0317775
P2RY14	4.06832	2.76185	15.8632	6.81e-05	0.00539796	ABI3BP	3.24808	0.458379	13.8316	0.000199943	0.0193834	CDK18	-3.14105	0.215333	11.5049	0.000694144	0.0347829
SLC7A5	4.05895	6.7847	9.48036	0.00207683	0.0692818	WWC2	3.22913	1.52411	13.6638	0.000218634	0.0204841	PCOLCE	-3.15538	1.53446	11.9208	0.000555102	0.0294878
PLAUR	4.05743	4.7263	13.4203	0.000248913	0.0142781	DUSP4	3.22163	4.57338	7.15543	0.00747375	0.191087	SOCS2	-3.19585	4.77132	18.2519	1.94e-05	0.0022019
RP5-1198O20.5	4.04527	-0.340468	12.796	0.000347367	0.0180874	HSPA1B	3.21757	5.92407	8.85271	0.00292654	0.114119	CCDC71L	-3.21728	2.10851	16.8896	3.96e-05	0.00376603
NPIPB15	4.04219	1.56688	7.02351	0.00804463	0.163335	CAMKK1	3.20169	-0.0469948	8.68631	0.00320609	0.120314	DNAAF5	-3.26969	0.734692	12.5614	0.000393794	0.0231298
KLHL14	4.04041	1.91554	3.95703	0.046676	0.386962	FSCN1	3.19558	1.1528	7.03411	0.00799718	0.199358	AMZ1	-3.27221	0.968021	11.265	0.000789821	0.037914
IL6R	4.0345	3.15093	9.65741	0.0018859	0.0644356	RP11-383F6.1	3.18147	1.48951	9.30322	0.00228751	0.102077	CAB39L	-3.42316	2.83573	11.493	0.000698585	0.0347829
HIST1H1B	4.0229	2.07786	13.5074	0.000237626	0.0138559	ADCY6	3.17518	0.243593	12.1055	0.000502744	0.0373314	RP11-313J2.1	-3.44107	2.14258	17.7424	2.53e-05	0.00269445
SLC15A2	4.01921	2.27493	13.2988	0.00026557	0.0148121	RP11-536C10.3	3.17075	0.706847	17.6459	2.66e-05	0.00452994	PI4K2B	-3.44584	3.34638	12.9007	0.000328451	0.020456
SEMA6A	4.01378	0.823693	8.36236	0.00383073	0.101799	SLC7A5P1	3.16627	2.04456	12.3051	0.000451717	0.0362505	AC145212.1	-3.47832	1.24973	11.0106	0.000905913	0.0415541
CYP46A1	4.00393	2.91222	13.5853	0.000227967	0.0134035	HID1	3.15777	-0.062227	12.3044	0.000451904	0.0362505	PLAGL2	-3.50241	3.48563	11.5491	0.000677835	0.0341256
TNPO1P1	3.9966	0.791351	7.70042	0.00552079	0.130248	NBL1	3.15556	3.7045	9.29892	0.00229289	0.102077	TUBG2	-3.51996	0.623317	13.1455	0.000288212	0.0183453
S100A9	3.99538	7.43415	18.3152	1.87e-05	0.00208008	CA12	3.12562	-0.253038	10.3349	0.00130539	0.0709073	ZNF138	-3.55498	3.29723	11.4903	0.000699599	0.0347829
GPM6B	3.99413	1.8306	13.0312	0.000306338	0.0164363	AP000925.2	3.11682	0.0877025	8.39174	0.00376931	0.131879	AK5	-3.56162	6.63362	10.9624	0.000929818	0.0420358
ANXA8	3.97896	0.667112	11.5019	0.000695242	0.0312918	GPM6B	3.10897	1.05508	15.3706	8.84e-05	0.0107253	ANKRD34A	-3.56654	0.826494	10.6847	0.00108024	0.0477321
DND1P1	3.97069	0.327262	13.202	0.00027965	0.0153474	UGT2A1	3.09597	0.294167	15.1292	0.000100397	0.0118775	BIVM	-3.5944	2.86035	20.3875	6.32e-06	0.000932443
ERMN	3.96735	3.13945	7.62192	0.00576629	0.132416	IL4I1	3.09342	1.78181	11.3804	0.000742226	0.0498148	TRMT10A	-3.62909	2.30892	12.2099	0.000475372	0.0266995
HOXA9	3.94391	2.71256	8.49938	0.00355267	0.0981052	RP11-1070B7.1	3.08208	1.57667	10.2836	0.00134219	0.0720652	USP13	-3.63224	2.61018	14.8912	0.000113894	0.00857109
RPL23AP64	3.92896	0.262813	7.59439	0.00585502	0.133153	ASMT	3.07123	0.410579	7.8314	0.00513462	0.156164	DOK6	-3.63571	1.45738	17.0098	3.72e-05	0.00358219
GLT8D2	3.92797	-0.438096	8.79847	0.00301483	0.0886668	C15orf65	3.06917	0.0575952	9.03889	0.00264296	0.106933	FGFRL1	-3.63581	0.540722	14.5312	0.000137861	0.0100604
NID2	3.88911	0.220439	7.55492	0.00598464	0.134473	VCAN	3.06658	3.57662	2.99465	0.0835401	0.522282	B3GALNT1	-3.65224	2.18326	20.0096	7.71e-06	0.00108091
CTB-119C2.1	3.88387	5.54299	14.0396	0.000178998	0.0110782	ARG2	3.04647	4.20122	10.3429	0.00129975	0.0708772	RAB40B	-3.66954	2.58088	17.2774	3.23e-05	0.00317497
SEPT7P6	3.88319	-0.394386	9.09078	0.00256901	0.0793059	ZDBF2	3.04056	1.55682	9.56257	0.00198585	0.0960778	CDK5R1	-3.80625	2.52685	17.7323	2.54e-05	0.00269445
NXPH4	3.86936	0.483842	13.4947	0.000239244	0.0138882	HNRNPMP1	3.04002	1.29416	18.1446	2.05e-05	0.00386263	TULP3	-3.83894	2.78464	10.7617	0.00103623	0.0462113
PLXNB2	3.86688	2.42459	5.13916	0.023392	0.288283	RP11-371A22.1	3.0265	3.3029	7.57017	0.0059342	0.169064	DOCK3	-3.84715	-0.203923	12.586	0.000388654	0.023015
PARM1	3.86466	0.469784	8.58459	0.0033902	0.0956154	MDGA1	3.02247	1.80648	4.00617	0.0453341	0.43888	CABLES2	-3.85791	0.66231	14.0242	0.000180473	0.0125974
HIST1H2BF	3.8604	1.89757	4.05364	0.0440763	0.379302	RP11-458D21.5	3.0197	1.1712	12.1705	0.000485519	0.0370222	RGS17	-3.87015	3.08552	10.7683	0.00103254	0.0461892
RP11-330H6.5	3.85702	2.81284	6.71201	0.00957657	0.179224	RIN1	2.98775	-0.315365	9.24561	0.0023606	0.102933	NCAPG	-3.88289	0.135927	13.7957	0.000203797	0.0136969
KHDRBS2	3.85534	0.738182	9.32636	0.00225881	0.0736121	TMEM170B	2.97744	0.953114	14.2934	0.000156411	0.0167961	SMPDL3B	-3.90605	-0.0142477	15.0148	0.000106669	0.00819819
FAM102B	3.80566	4.028	10.9874	0.000917319	0.0386397	CTSV	2.96461	0.643676	9.84083	0.00170681	0.0850965	C19orf57	-3.92518	0.437646	14.4206	0.000146195	0.0105619
HNRNPMP1	3.75121	1.91592	8.29521	0.00397498	0.104452	CD200R1	2.95652	1.14088	7.01095	0.00810125	0.201593	RBM44	-3.94651	1.13589	20.9047	4.83e-06	0.000748956
FRY	3.74253	3.06415	12.2987	0.000453284	0.0227626	SULF2	2.9549	2.24565	7.70787	0.00549805	0.159569	MEST	-3.97608	-0.199074	13.5815	0.000228427	0.0150025
MNDA	3.73957	4.32962	7.20092	0.00728664	0.153467	KIAA0895	2.95398	0.873103	9.26044	0.00234157	0.102471	POPDC2	-4.00611	1.51616	11.1036	0.00086161	0.0405518
CSF3R	3.72717	3.12108	14.1826	0.000165894	0.0104722	UBTD2	2.94997	0.791294	14.0352	0.000179417	0.0182822	FCRLB	-4.00698	1.76909	11.9402	0.000549345	0.0294878
RASGRP4	3.72084	2.28517	13.1244	0.000291472	0.0158191	ZNF204P	2.94909	-0.205775	10.6947	0.00107442	0.0622359	CSMD1	-4.01707	-0.712392	10.6047	0.001128	0.0490919
EPB41L3	3.71937	1.31205	5.46913	0.0193553	0.265842	PEG10	2.94578	0.429295	9.28834	0.00230617	0.102149	TIMM8A	-4.0334	0.0971381	13.3042	0.000264818	0.0170819
LILRA6	3.7188	1.94656	11.6455	0.000643573	0.029405	RP11-47I22.4	2.94329	-0.233819	6.49119	0.010841	0.239843	KRBA2	-4.09341	2.25663	11.0843	0.000870601	0.0407098
SLC16A4	3.71643	2.31698	14.6433	0.000129896	0.00877013	DDX43	2.93691	1.65307	5.9718	0.0145364	0.278094	ZRSR1	-4.11421	0.697116	11.89	0.000564369	0.0298702
RPS2P45	3.71408	2.94462	10.2797	0.00134498	0.0503423	TTC8	2.92825	1.91299	12.0628	0.000514388	0.037994	TST	-4.1163	0.515671	12.6677	0.000372022	0.0223973
CFP	3.71107	4.6051	7.67309	0.00560504	0.131021	SAMSN1	2.90953	7.10555	10.8935	0.000965009	0.0578074	ALDH4A1	-4.12103	0.588002	13.1224	0.000291787	0.0184914
XXbac-B562F10.11	3.7025	0.0998266	7.59073	0.00586693	0.133153	C1orf106	2.90717	1.32639	11.599	0.000659888	0.0449367	ARHGAP42	-4.17066	1.52877	16.8362	4.07e-05	0.00379849
2001-03-01	3.70163	3.88341	13.4341	0.000247095	0.0142317	HERC5	2.90695	6.13067	8.98977	0.00271495	0.108598	FXYD2	-4.23726	-0.535495	10.9823	0.000919856	0.0417956
PLS3	3.70023	0.100694	11.7433	0.000610634	0.0288547	RNF152	2.90118	2.37836	9.91346	0.00164074	0.08329	CHRM3	-4.2399	-0.779545	11.457	0.000712234	0.034885
CD300LF	3.69836	1.49127	7.01174	0.00809768	0.163471	MCC	2.89988	1.64614	14.2333	0.000161488	0.0170786	RP11-2H8.4	-4.25798	-0.0892541	13.4019	0.000251375	0.0162875
RP11-175B9.2	3.69216	0.333952	7.38214	0.00658746	0.143229	FOSL1	2.89877	3.13916	7.38892	0.0065627	0.179119	HOXA7	-4.29042	-0.729638	11.0889	0.000868467	0.0407098
NKD1	3.67965	3.64998	8.67359	0.00322854	0.0932384	HIST1H2AH	2.89781	2.0049	4.82714	0.028015	0.362829	ZFP69B	-4.30455	1.24589	10.7878	0.00102174	0.0458481
LILRA5	3.66796	2.6689	18.785	1.46e-05	0.00172051	C5	2.88867	0.116749	12.9193	0.000325216	0.0289173	ORC1	-4.31524	0.708403	19.0347	1.28e-05	0.00165598
TSPAN33	3.6626	3.57846	11.0625	0.000880904	0.0377825	ABCA1	2.88017	3.23615	4.42205	0.0354774	0.399327	RP11-50E11.2	-4.32127	1.0595	17.3692	3.08e-05	0.00310979
ABCA1	3.66065	3.94104	7.23904	0.00713349	0.151597	ZNRF1	2.86911	0.511163	14.1248	0.000171077	0.0178227	SPIN3	-4.34129	-0.220644	11.3531	0.000753224	0.0366045
RP1-34L19.1	3.6594	0.572297	11.8446	0.000578287	0.0275683	ETV5	2.86881	1.07757	11.9651	0.000542061	0.0392081	PSAT1	-4.346	0.513319	15.5192	8.17e-05	0.00666711
RPL31P52	3.65438	-0.615966	8.98141	0.0027274	0.0824119	RBM47	2.8683	1.72888	17.2923	3.2e-05	0.00500745	TSSK6	-4.37774	0.553444	17.2325	3.31e-05	0.0032072
TGFBI	3.65144	4.0238	9.72215	0.00182061	0.0628132	ZNF165	2.86596	3.3289	8.54982	0.00345557	0.125952	ZNF443	-4.37909	0.979596	17.249	3.28e-05	0.003201
CLDN5	3.6512	1.74964	5.86626	0.0154338	0.231196	NSRP1P1	2.85764	-0.240198	11.1977	0.000818982	0.0529914	PEX5	-4.39834	1.83046	13.9616	0.000186579	0.0127767
EREG	3.64819	3.60352	10.2724	0.00135032	0.0504085	DUSP8	2.85544	0.489112	10.9621	0.000929953	0.0569393	THAP8	-4.42291	1.46561	15.8623	6.81e-05	0.00585901
ANXA3	3.63218	1.55679	8.24475	0.00408701	0.106091	ACHE	2.84472	-0.297501	7.07345	0.00782343	0.197496	CCDC102B	-4.42887	0.545214	19.4222	1.05e-05	0.00139103
NFAM1	3.62648	3.52381	16.3218	5.34e-05	0.00448639	SMAD1	2.84074	0.245703	11.0398	0.000891758	0.0550838	NLGN3	-4.43777	0.747811	18.2069	1.98e-05	0.00221949
CLMN	3.61977	4.12623	16.9196	3.9e-05	0.00355017	UPK1B	2.83875	-0.285052	10.1557	0.00143855	0.075497	NAP1L2	-4.44091	-0.448432	11.9304	0.000552268	0.0294878
FAR2	3.6174	0.359674	10.2859	0.00134052	0.0503087	TMPRSS2	2.82872	-0.481996	9.12849	0.0025166	0.105159	ZNF625-ZNF20	-4.49853	2.61027	11.1242	0.000852077	0.0402342
RP11-188C12.2	3.61037	0.0709883	11.5099	0.000692283	0.0312918	BCAT1	2.82088	1.1657	8.27071	0.00402897	0.138362	GSG2	-4.51819	-0.487675	12.1001	0.000504191	0.0278055
MYOZ3	3.60939	-0.222807	11.9416	0.000548932	0.0266647	HIST1H2BD	2.81862	2.99502	8.50321	0.00354521	0.127439	NRBP2	-4.52175	0.504779	18.4804	1.72e-05	0.00206693
ZCWPW2	3.59868	0.0698998	9.30061	0.00229078	0.0739706	PLXNA2	2.81807	0.445915	7.60244	0.00582893	0.166746	THNSL1	-4.54693	2.04141	21.549	3.45e-06	0.000609519
MCF2	3.59772	0.82457	7.26206	0.00704264	0.150346	AL353898.1	2.81665	0.0478728	8.96707	0.00274889	0.109329	NCKIPSD	-4.55002	1.89273	12.7772	0.000350866	0.0216195
IL1R1	3.58788	3.01221	10.3476	0.00129646	0.0495819	GPR19	2.81432	-0.515083	10.0415	0.00153054	0.0791345	INPP5F	-4.55218	1.96736	18.4941	1.7e-05	0.00206693
OGN	3.58443	0.410711	10.305	0.00132671	0.0501398	CARMIL1	2.80468	2.10322	17.489	2.89e-05	0.00480239	MTMR9LP	-4.55538	0.0188731	16.1953	5.71e-05	0.0050959
TTC9	3.57096	3.19309	13.4876	0.000240147	0.0138882	NPIPB15	2.80017	0.516336	6.12543	0.0133251	0.266885	WDCP	-4.57633	3.52179	11.2168	0.000810597	0.0387114
CHST15	3.56653	3.08555	9.86425	0.00168522	0.0597912	TG	2.79806	0.0584238	8.29031	0.00398571	0.137384	SPR	-4.65246	0.139108	15.4212	8.6e-05	0.00694331
ITGA1	3.56495	2.9591	13.3434	0.00025934	0.0145639	DNAH10	2.79276	1.77679	4.54503	0.0330145	0.387757	LYSMD4	-4.69537	1.58063	14.5474	0.000136676	0.0100245
PLPP3	3.56195	0.236702	7.566	0.00594797	0.133862	GPX3	2.78671	0.111771	9.30758	0.00228207	0.102077	RGAG4	-4.77554	1.01369	15.9953	6.35e-05	0.00554834
TOP2A	3.55543	2.78941	6.4988	0.0107947	0.19239	LAMB1	2.78042	0.178077	9.55181	0.00199753	0.0961568	PA2G4P4	-4.77779	0.122285	14.255	0.000159634	0.0114186
PID1	3.5452	1.15478	7.59001	0.00586926	0.133153	HSP90AB4P	2.76764	1.08097	13.3567	0.000257497	0.0234349	NECTIN1	-4.80133	1.17205	16.9578	3.82e-05	0.00365714
RP11-631M6.2	3.54101	3.0472	10.6727	0.00108727	0.0437107	ZNF132	2.75415	0.165356	11.1634	0.000834287	0.0529914	MLF1	-4.84017	3.97587	13.987	0.000184075	0.0127258
LAMB1	3.53925	0.759808	9.08721	0.00257403	0.0793059	UBAP1L	2.74554	1.58251	12.692	0.000367231	0.0316453	NBPF20	-4.8524	1.48629	20.2084	6.94e-06	0.00100345
LMNA	3.5382	8.48703	8.94977	0.00277504	0.0834938	CFAP45	2.73699	0.690762	5.88161	0.0152999	0.283877	2008-09-01	-4.95081	1.43492	15.57	7.95e-05	0.00656445
CTD-2575K13.6	3.53622	0.169658	6.00017	0.0143045	0.222793	CXADR	2.71676	0.159289	11.1624	0.000834733	0.0529914	TMEM30B	-4.95993	0.385347	22.1611	2.51e-06	0.000482993
HNMT	3.53585	1.98711	8.67155	0.00323217	0.0932384	RP11-526D8.11	2.7159	0.8156	12.7004	0.000365578	0.0316453	HDX	-4.96668	2.25891	12.625	0.000380625	0.0226548
RP13-93L13.2	3.52533	2.00236	11.178	0.000827711	0.0358277	RP13-93L13.2	2.71556	1.31497	10.8071	0.00101111	0.0595575	KIAA1324L	-4.98143	2.54265	12.1147	0.000500268	0.0276949
FCAR	3.50495	3.33785	9.60138	0.00194431	0.065794	GFPT2	2.70081	1.58832	5.5742	0.018227	0.302767	RP5-862P8.2	-5.05028	-0.0121539	15.0874	0.000102646	0.0079738
RP11-77H9.1	3.50452	-0.346125	10.2273	0.00138379	0.0515213	PPP1R14B	2.69215	2.92372	7.80933	0.00519773	0.157355	HOXA1	-5.0517	-0.0749695	17.7233	2.55e-05	0.00269445
PTGS1	3.49553	3.48213	8.91285	0.00283171	0.0846574	LMNTD2	2.69129	0.14439	12.2338	0.000469303	0.0366004	PPIAP22	-5.07929	1.98321	11.7131	0.000620612	0.0319118
LILRA1	3.48637	2.48921	8.13212	0.00434879	0.110215	PLEKHH2	2.69119	0.968322	12.5037	0.000406136	0.0335483	AC011330.5	-5.0836	0.00907626	15.3949	8.72e-05	0.00700149
ETV7	3.48458	2.02371	3.93088	0.0474071	0.389557	RP4-635E18.9	2.68915	2.59161	12.5935	0.000387099	0.0327509	ZNF204P	-5.09059	-0.187974	18.6904	1.54e-05	0.0018988
HIST1H2BB	3.48393	0.902371	6.19932	0.01278	0.211084	LIPH	2.67676	2.44494	7.62262	0.00576406	0.16591	ALKBH8	-5.15866	2.03994	12.7438	0.000357187	0.0217579
CLCN5	3.482	2.90303	7.0696	0.00784029	0.160425	ACE	2.67661	0.400188	8.70714	0.00316967	0.120268	USP35	-5.16029	1.58977	14.5914	0.000133523	0.00985359
ELL2	3.4651	6.55462	8.69106	0.00319774	0.0928464	LILRB3	2.67136	0.0445005	7.74964	0.00537233	0.158548	GTF2H4	-5.1723	2.45383	24.0469	9.4e-07	0.000251569
LHFPL2	3.46027	2.09574	8.91423	0.00282957	0.0846574	POU6F1	2.66849	1.64843	9.43354	0.00213053	0.100142	HEY2	-5.2242	1.4884	19.5491	9.8e-06	0.00133649
FZD5	3.45955	1.06996	13.6662	0.000218352	0.012946	NPHP1	2.66721	1.6084	10.5845	0.00114038	0.06469	NUDT18	-5.236	2.98597	13.4666	0.000242847	0.0158058
IL1B	3.45941	4.7529	5.15407	0.023192	0.287324	PALM	2.66702	1.03238	12.6465	0.000376275	0.0322257	RNLS	-5.263	1.03701	27.1909	1.84e-07	7.01e-05
ZNF316	3.45682	3.80549	6.56636	0.0103925	0.189959	BIK	2.66602	0.434168	4.22852	0.0397502	0.415665	KIAA1524	-5.26318	1.07875	23.329	1.37e-06	0.00031903
LONRF3	3.4527	3.87147	5.42517	0.0198485	0.2698	RP11-333E13.2	2.66204	0.274499	10.218	0.00139077	0.0737871	FRMD3	-5.27902	0.700555	15.5768	7.92e-05	0.00656445
EXT1	3.45235	3.01562	7.4128	0.00647616	0.142149	AC004076.7	2.65754	0.222712	9.99956	0.00156578	0.0800669	ZCCHC24	-5.28105	-0.0737437	18.8557	1.41e-05	0.00177146
TRIM58	3.45181	3.23708	10.1644	0.00143175	0.0527503	RNF169	2.64392	2.79609	8.0888	0.00445395	0.145614	TBC1D3K	-5.3139	-0.0075146	17.3987	3.03e-05	0.0031054
SYTL4	3.45046	2.50665	9.13219	0.00251151	0.078407	SLC22A25	2.64248	0.151916	11.5404	0.000680995	0.046149	WDHD1	-5.49987	2.57819	13.606	0.000225466	0.0148756
CLECL1	3.4488	1.75571	5.86921	0.0154079	0.231053	HIST1H3D	2.63228	-0.637351	6.06385	0.0137977	0.269648	TOMM40L	-5.50163	3.35693	12.8096	0.000344854	0.0213854
B3GALNT1P1	3.43835	0.875883	7.77931	0.00528479	0.127259	RHOJ	2.62321	-0.374478	9.0179	0.00267348	0.107555	IFT140	-5.55554	0.714837	24.6575	6.85e-07	0.000224868
PLBD1	3.43791	4.35981	7.76419	0.00532923	0.127675	PARS2	2.61834	1.55009	7.96578	0.00476699	0.149881	RAB38	-5.57101	1.74424	24.3578	8e-07	0.000231195
SLC16A10	3.43029	2.74722	10.9028	0.0009602	0.0399687	LONRF3	2.61093	3.12786	8.09506	0.0044386	0.145614	ZNF223	-5.58411	1.95031	30.4266	3.47e-08	2.39e-05
IGKV2-24	3.4257	0.3837	8.11551	0.00438882	0.110987	SMOX	2.60995	0.423917	10.5367	0.00117029	0.065515	ARMCX2	-5.6052	0.452294	21.796	3.03e-06	0.000554618
RP11-371A22.1	3.42288	3.66001	4.26203	0.0389732	0.35921	TMEM256P2	2.6067	-0.0799013	5.62473	0.0177088	0.300236	KLHDC8B	-5.71243	0.270782	22.3633	2.26e-06	0.000465774
RP11-144C15.2	3.42264	0.577785	10.3634	0.00128541	0.0494236	PLEKHG6	2.59728	-0.0999375	8.16725	0.00426536	0.143136	AQP10	-5.75757	-0.713409	14.7008	0.00012599	0.0094323
GFI1B	3.4206	2.38579	8.07632	0.00448474	0.112405	RSAD2	2.58933	5.95691	5.39213	0.0202278	0.314805	PRSS33	-5.83999	-0.66964	15.1488	9.94e-05	0.00780262
CTTNBP2NL	3.418	0.659694	10.0437	0.00152867	0.0555955	DSE	2.58087	2.1733	6.55515	0.0104581	0.235693	CDC25A	-5.85778	-0.713265	16.7651	4.23e-05	0.00391834
LILRB2	3.41183	3.76366	5.214	0.0224057	0.282485	RP11-455G16.1	2.57501	0.0832607	10.3957	0.00126312	0.0693974	CENPP	-5.92733	2.4672	29.4766	5.66e-08	3.18e-05
RP11-353N4.5	3.41139	0.902382	6.07911	0.013679	0.218601	AL109923.1	2.56748	4.02244	3.17821	0.0746266	0.506706	MMAA	-5.93085	2.04818	31.0048	2.57e-08	1.86e-05
HSPA1B	3.40578	6.11587	10.2936	0.0013349	0.0502312	DNAH17	2.56735	1.61559	15.2535	9.4e-05	0.0113127	ADPRH	-5.96166	2.55624	18.4296	1.76e-05	0.00210522
TG	3.39439	0.524889	10.8842	0.000969863	0.0401824	BCAS2P2	2.559	0.0213729	9.36306	0.00221402	0.102006	ZNF45	-5.96294	3.42234	12.4042	0.00042836	0.0247575
GFPT2	3.39177	2.20634	6.08089	0.0136652	0.218601	TRAT1	2.55023	3.75472	7.96584	0.00476685	0.149881	KLHL25	-5.98039	2.44466	27.367	1.68e-07	6.62e-05
AIF1	3.38627	4.12145	12.471	0.000413308	0.0210548	RP11-1023L17.2	2.54649	0.545613	9.65523	0.00188814	0.0921622	SMARCA1	-5.99149	-0.774486	15.8459	6.87e-05	0.00587502
SLC8A1	3.37716	3.46549	3.24358	0.0717036	0.454338	KCNAB3	2.53309	0.625886	12.2015	0.000477499	0.0369948	FAM172BP	-6.00917	-0.524692	16.0293	6.24e-05	0.005495
C1S	3.36916	1.00338	5.1168	0.0236953	0.291004	FBXL2	2.53278	1.70883	15.0995	0.000101988	0.0119643	TNFSF4	-6.04763	1.23726	29.456	5.72e-08	3.18e-05
RP11-1070B7.1	3.35653	1.84267	5.14404	0.0233263	0.288229	AKAP9	2.53031	5.94256	17.6924	2.6e-05	0.00452994	CMTM8	-6.07602	-0.480828	16.3688	5.21e-05	0.00470832
DDX43	3.35465	2.02876	2.73502	0.0981705	0.50374	WDR72	2.52484	0.0935228	6.57864	0.010321	0.235427	CCNE1	-6.08972	-0.480762	16.2927	5.43e-05	0.0048708
PLEKHG5	3.34603	0.431078	8.16644	0.00426727	0.109086	C15orf52	2.52255	1.05996	12.5221	0.000402156	0.0335483	GAS1	-6.15801	0.674724	27.3533	1.69e-07	6.62e-05
RP11-47I22.4	3.34385	0.0729002	9.31154	0.00227715	0.0739706	MCTP1	2.51977	1.26766	9.33556	0.0022475	0.102077	ACHE	-6.17628	-0.31769	17.2971	3.2e-05	0.00317497
MTND5P2	3.34298	2.08574	13.5926	0.000227073	0.0134035	NKD1	2.51851	2.60951	3.87673	0.0489597	0.450257	CCNB3	-6.25512	-0.24225	17.6394	2.67e-05	0.00277539
E2F3P2	3.34261	0.273029	10.9644	0.000928768	0.0390055	LILRA6	2.51845	0.926112	7.9234	0.00487994	0.152063	PDSS1P1	-6.25724	-0.413195	19.4194	1.05e-05	0.00139103
TMEM191B	3.34041	-0.83522	6.26872	0.0122888	0.20693	MKI67	2.51693	1.54544	5.01604	0.0251135	0.348718	SRRM5	-6.27355	-0.288447	19.6277	9.41e-06	0.00129484
MDGA1	3.33937	2.08386	3.92784	0.047493	0.389557	RP11-235E17.2	2.51676	0.784618	11.9418	0.000548889	0.0394973	STYK1	-6.2974	1.95743	28.0896	1.16e-07	5.23e-05
ARHGEF26	3.33855	3.28055	14.2199	0.000162646	0.0103383	POLQ	2.51316	1.5245	13.8895	0.000193875	0.0190598	MICALCL	-6.30328	-0.555337	18.3818	1.81e-05	0.00213459
TRHDE	3.33021	-0.172762	9.12355	0.00252339	0.0784309	RP11-503N18.5	2.51223	-0.266644	7.7215	0.0054567	0.158699	UNC5CL	-6.31207	-0.380034	20.9615	4.69e-06	0.000748956
ZNF682	3.32819	4.25378	6.94352	0.00841233	0.167192	CNTNAP3B	2.5079	1.86216	5.30284	0.0212907	0.322006	CAND2	-6.34027	-0.242015	18.1747	2.02e-05	0.00223998
ITGB3	3.32753	4.24323	5.78348	0.0161775	0.237298	CD14	2.50748	1.65326	5.6094	0.0178644	0.300829	SIRT4	-6.36175	-0.379847	21.0216	4.54e-06	0.000748956
AC010733.5	3.32589	0.0516843	6.8391	0.00891836	0.17263	APOE	2.50492	0.344819	9.76036	0.00178315	0.0882723	OMD	-6.40199	-0.37735	21.3962	3.74e-06	0.000642499
ADAP2	3.32549	3.98123	9.07271	0.00259453	0.07959	PYGO1	2.49671	-0.0703528	9.31596	0.00227166	0.102077	IL17D	-6.42533	-0.478065	18.2983	1.89e-05	0.00216597
IGHV1-69	3.32162	1.35422	3.88779	0.0486385	0.393543	HOXA9	2.48902	1.42993	3.71464	0.0539374	0.46385	TAS2R5	-6.42533	-0.478065	18.2983	1.89e-05	0.00216597
PTGIR	3.31919	1.74958	11.8541	0.000575348	0.0275683	SMTN	2.48872	1.08379	10.6724	0.00108747	0.0624734	ASAH2	-6.43827	-0.324394	22.1987	2.46e-06	0.000480027
KCNH4	3.3188	0.779827	7.13042	0.0075787	0.156349	RSPH4A	2.4806	0.489643	3.81208	0.0508843	0.45604	GATA2	-6.44043	-0.39847	21.3411	3.84e-06	0.000645833
LRP1	3.3187	2.79189	6.52913	0.0106122	0.19239	BCL3	2.47958	6.37536	5.93597	0.0148349	0.279655	CMTM4	-6.46112	-0.217486	21.4836	3.57e-06	0.00062125
PLA2G7	3.31504	0.571912	8.04545	0.0045618	0.113731	FZD5	2.47808	0.276785	5.99829	0.0143197	0.275349	GPSM1	-6.46625	-0.431548	20.1425	7.19e-06	0.00102831
PLEKHG1	3.31368	2.99	8.64713	0.00327577	0.093952	ACSL6	2.47647	2.61028	8.37144	0.00381164	0.132977	HSPD1P11	-6.46725	-0.347102	21.6565	3.26e-06	0.000588978
ERAP2	3.30085	6.52615	16.6714	4.44e-05	0.0039694	KIF23	2.47196	1.18702	9.71367	0.00182902	0.0902159	LAMC1	-6.50207	-0.35836	21.371	3.78e-06	0.000643315
FAM114A1	3.29403	1.31308	9.26795	0.00233199	0.0745645	FAM102B	2.47108	2.84286	8.86378	0.00290884	0.113746	LRRTM2	-6.5703	-0.12651	24.4324	7.7e-07	0.000231195
MAFB	3.29164	3.75966	10.4424	0.00123155	0.047743	FAM50B	2.46593	2.05393	12.0337	0.000522485	0.0381879	RAPGEF3	-6.59952	-0.303825	22.5315	2.07e-06	0.000432889
MCM10	3.28611	2.2165	5.7619	0.0163774	0.239235	MAPK8IP1	2.45433	0.655567	5.28199	0.0215471	0.323833	YPEL4	-6.67745	0.172096	20.065	7.49e-06	0.00106036
RP11-123C21.2	3.28356	1.6586	9.8243	0.00172221	0.0609077	WNT7B	2.44513	-0.354834	8.61953	0.00332578	0.123151	CDC42BPA	-6.69202	-0.279334	20.2882	6.66e-06	0.00097218
C5	3.28142	0.410231	10.6482	0.00110177	0.0441679	FAM157B	2.44317	1.07313	8.42353	0.00370396	0.129918	ADAMTS13	-6.80813	0.0149531	23.137	1.51e-06	0.000335353
CD36	3.27796	5.27023	6.86446	0.00879267	0.171985	RPGR	2.44243	2.23315	5.16338	0.0230679	0.334777	RAD54L	-6.83077	-0.166357	21.5434	3.46e-06	0.000609519
RP11-90P5.1	3.27597	0.700886	9.35428	0.00222465	0.0728355	GPR63	2.44106	0.456692	7.89319	0.00496213	0.153595	SLC17A3	-6.83134	-0.0274999	24.1388	8.96e-07	0.000249072
RP11-140L24.4	3.27533	1.33732	3.98579	0.0458855	0.38358	CCDC39	2.4401	1.03799	10.8534	0.000986134	0.0583323	OTUB2	-6.84479	0.0498939	22.2586	2.38e-06	0.000478202
GPBAR1	3.27229	2.45756	5.0361	0.0248244	0.296324	E2F3P2	2.43239	-0.365249	8.1206	0.0043765	0.144777	ACVR1B	-6.85461	0.0788729	25.7723	3.84e-07	0.00013216
C5AR1	3.27045	3.05561	10.7615	0.00103636	0.0423885	REV3L	2.43128	5.62476	10.3891	0.00126764	0.0693974	RUSC2	-6.8843	0.072106	24.4616	7.58e-07	0.000231195
TMEM40	3.25925	2.73781	7.20493	0.00727038	0.153467	OTUD7A	2.42824	1.03592	11.3708	0.000746069	0.0498331	FKBP1B	-6.89086	0.0564392	22.5356	2.06e-06	0.000432889
DUSP4	3.25837	4.62684	5.88056	0.015309	0.230059	KIF2C	2.42567	0.6977	10.3979	0.00126155	0.0693974	TIGD3	-6.90246	0.144966	20.9428	4.73e-06	0.000748956
GOLGA4	3.25767	6.62495	15.385	8.77e-05	0.00658133	RELB	2.42081	6.02646	7.90081	0.00494127	0.153341	AATK	-6.90833	-0.0870823	24.1933	8.71e-07	0.000246865
S100Z	3.2574	1.27841	4.20481	0.0403095	0.365672	COL6A6	2.41951	-0.223357	6.94211	0.00841897	0.207389	GPAT2	-6.9321	1.39279	35.8533	2.13e-09	3.04e-06
ICOS	3.24956	3.23304	2.52804	0.111839	0.529013	C17orf67	2.41887	0.708244	10.5496	0.00116216	0.0654181	DYRK3	-6.94855	0.330297	22.2145	2.44e-06	0.000480027
MFSD2A	3.24867	2.16669	5.07316	0.024299	0.292563	CYP46A1	2.41479	1.52945	11.1163	0.000855726	0.0538105	CHODL	-7.01632	0.10013	20.4837	6.01e-06	0.000905197
HBG2	3.24599	1.24182	7.83812	0.00511557	0.124673	AGRN	2.41275	-0.0834148	7.58733	0.00587798	0.167805	ENO1P1	-7.05417	0.355302	22.9805	1.64e-06	0.000358281
RP11-208P4.1	3.24272	-0.210195	6.86055	0.00881194	0.171985	CENPE	2.40961	1.13508	9.03379	0.00265034	0.106933	ASPM	-7.08533	0.0422901	18.9416	1.35e-05	0.00170831
DTL	3.23602	3.5401	8.48068	0.00358939	0.0983492	SLC15A2	2.40239	0.903677	12.16	0.000488261	0.0370222	RSPH4A	-7.12214	0.403648	23.4088	1.31e-06	0.00031903
POU6F1	3.23008	2.13156	8.83621	0.00295311	0.0875448	CTC-539A10.7	2.39929	0.0845128	8.51063	0.00353078	0.127439	PEG10	-7.19374	0.402217	28.5172	9.29e-08	4.47e-05
F3	3.22926	2.26394	10.3168	0.00131827	0.0500057	RP11-274B21.1	2.39894	0.889892	5.63739	0.0175814	0.299678	CLIP3	-7.2278	0.139695	23.9658	9.81e-07	0.000257613
RPGR	3.22703	2.91712	5.69956	0.0169692	0.244839	AURKA	2.39564	2.76376	8.44414	0.00366222	0.129429	TSTD3	-7.24338	0.276493	23.3087	1.38e-06	0.00031903
PLEKHH2	3.21295	1.4155	13.2876	0.000267171	0.0148427	CYP4F29P	2.38809	1.13919	4.4389	0.0351288	0.397083	C16orf86	-7.25902	0.291657	28.6872	8.51e-08	4.33e-05
IGFBP3	3.21226	2.40422	2.8931	0.0889598	0.491068	LEAP2	2.3864	1.35748	6.44934	0.0110994	0.244116	TTLL11	-7.31542	0.313602	26.9902	2.04e-07	7.58e-05
ALPK1	3.21077	2.03598	12.1072	0.000502265	0.0248683	PDE8B	2.38417	-0.102119	6.56612	0.0103938	0.235693	NAGS	-7.31771	0.32325	27.8363	1.32e-07	5.61e-05
BNIP3P1	3.2086	-0.100803	7.6959	0.00553464	0.130248	SLC16A4	2.38295	1.18922	10.7698	0.00103172	0.0602626	ABCG2	-7.35013	0.269136	23.8049	1.07e-06	0.000270247
DUX4L50	3.2051	-0.028519	6.54276	0.0105312	0.191749	LNP1	2.3673	0.351014	9.23507	0.00237424	0.102933	NMNAT3	-7.36153	0.256812	23.8955	1.02e-06	0.000262421
ENHO	3.20408	0.415055	6.4808	0.0109046	0.192876	DMD	2.36675	0.582892	8.48144	0.00358788	0.128277	CORO7-PAM16	-7.36864	0.79641	24.3708	7.95e-07	0.000231195
IGLV6-57	3.20285	1.61407	5.19479	0.0226547	0.284245	NFE2L3	2.36318	3.13484	5.47715	0.0192667	0.308798	FRMD6	-7.38595	0.592358	25.1649	5.26e-07	0.000176858
HIST2H2AB	3.1989	1.47787	10.7286	0.00105494	0.0429	ARHGAP42	2.36113	1.52838	8.70672	0.00317039	0.120268	TMEM86A	-7.48207	0.533545	29.5553	5.43e-08	3.18e-05
RP11-536C10.3	3.19344	0.745706	12.2048	0.000476677	0.0237682	RPL7AP60	2.35491	0.115817	6.23726	0.012509	0.256425	CDCA2	-7.487	0.560505	29.7546	4.9e-08	3.08e-05
APOE	3.18657	0.863139	9.9838	0.00157924	0.0567339	GOLGA4	2.35403	5.81754	13.0216	0.000307926	0.0275554	CMYA5	-7.49494	0.451673	27.4129	1.64e-07	6.62e-05
CRABP2	3.18165	0.125269	6.27031	0.0122778	0.20693	RELL1	2.35068	3.22926	6.41032	0.0113459	0.248257	OVGP1	-7.55543	0.944327	28.4334	9.7e-08	4.52e-05
OSMR	3.1722	1.53367	8.09549	0.00443756	0.11163	CHRNA5	2.34578	1.24205	10.9339	0.000944204	0.0575593	ZNF502	-7.57654	0.448775	28.6473	8.68e-08	4.33e-05
MYLK	3.17104	3.40698	8.54142	0.00347154	0.0971962	CHKA	2.34437	4.28264	11.1783	0.0008276	0.0529914	RP11-603J24.9	-7.61575	0.474512	26.597	2.51e-07	9.05e-05
TRAPPC3L	3.16991	2.36511	8.48205	0.00358667	0.0983492	RP5-966M1.6	2.34386	0.603405	5.35991	0.0206048	0.317701	PIWIL4	-7.67722	0.569798	31.548	1.95e-08	1.48e-05
PRKAR2B	3.16288	1.94475	3.00948	0.0827788	0.480103	PLA2G4B	2.34301	2.04706	8.09454	0.00443988	0.145614	GUSBP5	-7.71154	0.623176	33.0172	9.13e-09	8.25e-06
LILRA3	3.15634	1.79922	5.07527	0.0242694	0.292456	SLC3A1	2.3346	1.32268	9.55966	0.001989	0.0960778	CYP4F22	-7.85283	0.760744	33.1329	8.61e-09	8.25e-06
SYNGAP1	3.15207	1.01964	8.47575	0.00359912	0.0984247	GOLGA6L9	2.33311	0.908606	9.16977	0.00246046	0.104994	FSIP1	-8.03352	1.02339	37.3258	1e-09	1.81e-06
CD68	3.1397	4.90724	12.9033	0.000328002	0.0172703	PLAUR	2.32937	3.17992	8.06418	0.0045149	0.146351	RP11-73M18.2	-8.12127	0.913154	29.9834	4.36e-08	2.86e-05
CD5	3.13308	4.67741	2.727	0.0986647	0.50459	MED14	2.32748	5.25735	10.1287	0.00145981	0.0760795	OSR2	-8.14741	1.57742	29.3398	6.07e-08	3.25e-05
GABBR1	3.13272	1.45611	5.27332	0.0216547	0.277791	CRABP2	2.32675	-0.433153	7.18821	0.00733841	0.188771	EFEMP2	-8.24464	1.03847	34.536	4.18e-09	4.44e-06
RP4-669P10.19	3.13252	-0.954135	6.16706	0.0130151	0.212921	GRAMD1C	2.32634	3.12476	7.98877	0.00470683	0.149881	ARAP3	-8.42149	1.28725	36.302	1.69e-09	2.71e-06
FSCN1	3.12889	1.12733	6.39813	0.0114241	0.199018	DEPDC1B	2.32414	-0.616338	5.74868	0.0165011	0.29382	TEF	-8.42583	1.37285	40.6362	1.83e-10	5.3e-07
CA2	3.12813	3.17866	8.27672	0.00401567	0.104833	OGN	2.32322	-0.492076	4.92588	0.0264573	0.357522	COL5A3	-8.46083	1.25665	35.0417	3.23e-09	3.89e-06
NCKAP1	3.12453	3.76157	9.625	0.00191946	0.0652664	RP11-271C24.3	2.32223	0.298553	5.71258	0.0168438	0.296167	FCGBP	-8.50799	1.33791	39.9888	2.55e-10	6.15e-07
FPR3	3.1202	-0.320758	5.9044	0.0151031	0.229152	CSF2RB	2.3194	0.554234	4.36307	0.036726	0.404434	PEX12	-8.71726	1.70361	44.1728	3.01e-11	1.45e-07
ALPK2	3.11935	-0.0102013	5.62668	0.0176891	0.252132	DNAJA1P3	2.31623	-0.0775314	5.55146	0.0184653	0.303488	FBXW9	-8.77682	1.56525	42.1891	8.29e-11	2.99e-07
RAB11FIP1P1	3.11921	1.53676	6.02373	0.0141148	0.221551	CD209	2.31556	-0.256922	8.45652	0.00363737	0.129205	NUDT11	-9.10572	1.93541	46.1777	1.08e-11	7.8e-08
APOF	3.11825	1.06662	7.25133	0.00708487	0.150791	DNAJC21	2.31476	3.12029	8.638	0.00329222	0.122559	HBB	-10.439	3.44418	35.6877	2.32e-09	3.04e-06
ANKRD12	3.11722	7.47591	14.8973	0.000113524	0.00800967	EXT1	2.31209	2.04681	5.14722	0.0232836	0.336827
DNAJC21	3.11529	3.81907	10.202	0.00140291	0.0520959	GABBR1	2.30603	0.775284	5.11864	0.0236701	0.339334
CD302	3.11527	2.79937	5.36372	0.0205599	0.273699	CCDC169	2.30358	0.38154	9.45346	0.00210751	0.0993947
SLC7A7	3.11131	3.82502	13.7697	0.000206646	0.0124615	MAP3K10	2.29952	0.646913	8.92626	0.002811	0.111166
RP11-497H16.7	3.10303	1.38268	9.05859	0.00261463	0.079687	BCL6	2.29655	5.76709	6.53087	0.0106018	0.235718
OLR1	3.10281	2.18046	4.64382	0.0311655	0.329677	SLC35G1	2.29362	1.00383	6.26375	0.0123233	0.255399
NFE2L3	3.09313	3.7734	10.0775	0.00150088	0.0550088	MFSD2A	2.29286	1.37927	6.56564	0.0103966	0.235693
ASMT	3.09001	0.45296	6.36978	0.011608	0.20049	ESPL1	2.28906	0.877233	10.8966	0.00096343	0.0578074
RCAN2	3.08896	1.18701	2.69314	0.100781	0.509143	HIST1H2AG	2.28765	2.32032	7.05857	0.00788868	0.198068
RP11-383F6.1	3.0862	1.42705	7.96074	0.00478028	0.118133	C19orf44	2.2862	0.779975	9.22391	0.00238875	0.103241
SCN3A	3.08431	1.47167	5.14016	0.0233785	0.288283	MATN2	2.28597	0.502839	5.72581	0.0167173	0.294664
UPB1	3.08171	2.1211	9.8003	0.00174483	0.0611976	HNMT	2.28332	0.93117	5.79971	0.0160288	0.289473
CD1E	3.0807	1.5461	2.48893	0.11465	0.534533	RP11-213G2.3	2.27988	2.54778	7.62487	0.00575688	0.16591
IGLV3-19	3.07614	5.18572	7.64086	0.00570607	0.131857	INSL6	2.27847	0.383584	8.69669	0.00318789	0.120314
KCNMB3	3.07347	3.09701	8.21902	0.00414537	0.107331	PPIL6	2.277	1.69969	8.13429	0.0043436	0.14403
CHD5	3.06507	-0.505242	5.84888	0.015587	0.232514	CABLES2	2.27663	0.635272	5.20947	0.0224641	0.329007
SLAMF1	3.06325	3.63399	12.4941	0.000408233	0.0208717	RP11-1277A3.2	2.27628	2.12419	12.2643	0.000461702	0.0362505
GAB2	3.06193	2.87112	10.4343	0.00123693	0.0477745	CLEC10A	2.27521	0.735568	2.42071	0.119741	0.57031
ASS1P1	3.0617	0.243865	8.20147	0.00418565	0.107712	GAN	2.27278	5.39791	9.41494	0.00215225	0.10068
CD163	3.06116	2.36365	10.6319	0.00111152	0.0442296	FKBP9	2.27137	0.115533	8.91594	0.00282693	0.11148
IL13RA1	3.05976	3.93428	4.10992	0.0426323	0.374552	RNF207	2.27109	1.75165	8.13647	0.00433836	0.14403
DYNC2H1	3.04695	2.91717	6.49191	0.0108367	0.19239	CAV2	2.26962	-0.0791363	6.77977	0.00921967	0.220388
CCDC169	3.04629	0.967208	11.8465	0.000577696	0.0275683	AURKC	2.26852	0.160953	5.09257	0.0240286	0.342046
TUBB1	3.04574	5.0428	6.18254	0.0129017	0.211939	FN3K	2.26389	0.592459	7.44082	0.00637608	0.175217
N4BP3	3.04267	4.16301	3.33795	0.0676989	0.443731	ANGPT4	2.25929	-0.423913	6.341	0.0117978	0.252967
SYT1	3.04057	1.53626	4.03294	0.0446202	0.379879	ALPK1	2.25887	1.25196	10.532	0.00117326	0.065515
MEGF8	3.03736	3.8104	10.5552	0.00115865	0.0454157	ESR2	2.25795	1.8295	9.108	0.00254494	0.105436
ZMYND19	3.03464	0.484024	9.55585	0.00199313	0.0668054	ELOVL7	2.25249	0.231656	7.96799	0.00476119	0.149881
P2RY13	3.02929	1.32339	7.39254	0.00654951	0.142844	BEND3P3	2.25204	-0.652719	5.88944	0.0152319	0.28314
CARMIL1	3.02296	2.30462	10.7542	0.00104043	0.0424321	STEAP2	2.25108	0.189442	6.06229	0.0138099	0.269648
AKAP9	3.01342	6.38143	13.9448	0.000188255	0.0114865	TUFT1	2.24641	2.90783	10.4542	0.00122371	0.0680596
CPNE8	3.01146	4.89821	11.5196	0.000688664	0.0312468	MSANTD1	2.2454	-0.0614707	7.52719	0.00607745	0.171238
SERPINA1	3.01029	4.98103	12.1827	0.000482356	0.0239666	CD274	2.24362	3.75592	6.55334	0.0104688	0.235693
REV3L	3.00842	6.14468	9.58267	0.00196423	0.0663092	ANKRD12	2.23972	6.70104	13.6111	0.000224846	0.0209257
KIF23	2.9991	1.63055	9.17634	0.00245164	0.0770493	ZNF703	2.23841	1.37007	4.96306	0.0258944	0.353704
PCDH12	2.99879	0.586504	4.58306	0.0322896	0.334536	TMEM57	2.23388	3.71106	7.09438	0.00773259	0.195787
PRELID3A	2.99604	0.21912	10.3222	0.00131442	0.0499941	NONOP2	2.23339	0.570284	4.42101	0.0354989	0.399327
CEP162	2.99545	3.11453	6.17334	0.012969	0.21255	BMP2	2.22924	1.54587	5.33809	0.0208644	0.318673
SPATA5L1	2.99466	3.55555	9.72754	0.00181527	0.0627827	AKAP6	2.22487	1.52601	6.11565	0.013399	0.267215
ATP6V0D2	2.99329	0.868331	10.3239	0.00131315	0.0499941	AHI1	2.21934	5.43693	7.29205	0.00692605	0.184871
YJEFN3	2.9927	-0.409577	6.90369	0.00860182	0.17	TTC25	2.21839	-0.219919	5.08556	0.024126	0.342623
F8A3	2.98519	1.87195	3.15634	0.0756328	0.46561	C16orf52	2.21471	0.262543	8.26403	0.00404383	0.138362
RP11-974F13.5	2.98405	1.33341	9.23555	0.00237361	0.075437	RNASE10	2.2087	-0.213473	6.58604	0.0102782	0.235427
ARG1	2.96565	-0.0280315	7.34927	0.00670898	0.14466	TSPYL2	2.20731	6.07049	7.75411	0.00535905	0.158548
MYO7A	2.96481	1.81409	10.3474	0.00129656	0.0495819	LDHBP1	2.2073	-0.167973	7.14596	0.00751331	0.191747
IRAK3	2.96409	3.52572	4.46898	0.0345155	0.343234	ZMAT1	2.20708	1.98832	6.10619	0.013471	0.267503
C6orf229	2.96074	-0.234227	4.79861	0.0284827	0.317493	SLFN14	2.20619	0.0329622	8.06276	0.00451843	0.146351
BCL6	2.96061	6.35345	12.0527	0.000517167	0.025509	FAR2P1	2.20467	-0.191455	7.49455	0.00618859	0.172498
C17orf67	2.95394	1.1386	6.24309	0.0124678	0.207714	MCF2	2.19567	-0.225959	5.51536	0.0188502	0.304924
PGAP1	2.95144	2.57781	8.62554	0.00331482	0.0945233	RGPD6	2.19412	3.68923	8.68761	0.0032038	0.120314
CPVL	2.95111	5.67859	11.0885	0.000868662	0.037371	HJURP	2.19298	0.101843	8.53948	0.00347526	0.12634
ARHGEF28	2.94987	2.47183	4.58092	0.0323298	0.334707	ANKDD1B	2.18938	0.472465	3.92763	0.0474987	0.446157
HIST1H2BD	2.9485	3.12472	7.58584	0.00588285	0.133247	CCDC113	2.18752	0.884454	9.32213	0.00226403	0.102077
UPK3A	2.94504	0.880444	2.5721	0.108763	0.524778	MTFR2	2.18522	0.295539	5.01838	0.0250797	0.348718
PTAFR	2.94273	4.52749	9.98282	0.00158007	0.0567339	RPL7P52	2.18309	-0.00253264	4.6916	0.0303104	0.378104
SDC4	2.94267	3.30901	7.65869	0.00564995	0.131562	RGPD8	2.18252	4.74216	7.60928	0.00580686	0.166455
USP6NL	2.94136	4.29556	12.0255	0.000524781	0.0257124	RP11-209M4.1	2.18248	0.392019	6.98132	0.00823647	0.203506
UBASH3A	2.93917	3.59885	3.29443	0.069515	0.448321	FFAR4	2.17768	0.215507	7.11442	0.00764665	0.194439
C3	2.93836	1.35477	11.693	0.000627359	0.0293387	C11orf63	2.17409	1.89806	8.55052	0.00345424	0.125952
LGALS2	2.93797	1.86995	4.69187	0.0303057	0.325811	C1S	2.16747	0.101619	5.64789	0.0174763	0.299059
GP9	2.93736	2.24407	3.25527	0.0711944	0.453146	CAMK4	2.16561	3.06941	2.85407	0.0911431	0.532367
PABPC1P1	2.93368	0.464347	8.21221	0.00416095	0.107401	NKTR	2.16271	6.8939	13.3493	0.000258522	0.0234349
CGNL1	2.93129	0.000914159	9.44901	0.00211264	0.0701445	SLAMF1	2.15826	2.84875	5.30834	0.0212235	0.321345
TJP2	2.92407	1.88352	8.40352	0.00374494	0.100275	KCNJ14	2.15768	0.887212	6.65264	0.0099009	0.23055
DCLK1	2.91954	-0.701013	7.13774	0.00754781	0.156349	DNAJB5	2.15624	1.46467	6.80999	0.00906493	0.218183
TTC28	2.91897	3.78017	9.4237	0.00214199	0.0707861	HIST1H2AE	2.15441	1.57793	5.55697	0.0184072	0.303413
SLC7A5P1	2.91714	1.84633	9.5574	0.00199145	0.0668054	CSF3R	2.14872	1.75684	6.76231	0.00931029	0.221795
ABCB4	2.91329	3.06317	6.96395	0.00831683	0.165995	ERF	2.14519	3.18834	8.50478	0.00354215	0.127439
CYP4F29P	2.89777	1.55532	3.42917	0.0640542	0.436102	CSRP2	2.14479	1.84985	7.52159	0.00609638	0.171238
MAPK8IP1	2.89254	1.00884	4.35487	0.0369032	0.352146	P2RY14	2.14369	1.11585	4.82697	0.0280179	0.362829
SIRPB2	2.89041	1.86559	3.57052	0.0588138	0.423429	HIST1H2BC	2.13399	2.72568	7.8783	0.00500316	0.154132
MSANTD4	2.88686	4.17513	7.63393	0.00572802	0.131857	RORB	2.13377	1.87795	6.31768	0.011954	0.252967
SPARC	2.88532	4.33131	4.34353	0.0371499	0.353011	ITSN1	2.13337	1.61479	9.1588	0.00247524	0.104994
RP11-274B21.1	2.88256	1.30952	5.83212	0.0157362	0.233957	OSMR	2.13209	0.681527	5.03196	0.0248837	0.348718
ARG2	2.88237	4.07337	10.8712	0.000976724	0.0401824	MVB12B	2.13107	3.15016	5.01163	0.0251775	0.349035
NIFKP6	2.88217	-0.0715355	5.54592	0.0185239	0.257781	RPL5P34	2.13025	-0.169622	4.87776	0.027205	0.357947
SH3BGRL2	2.8797	2.69383	2.40179	0.121196	0.546168	ITGAV	2.12366	3.40112	8.06813	0.00450505	0.146351
CXADR	2.87303	0.265828	6.77854	0.00922602	0.176407	CEP162	2.12057	2.37433	8.62115	0.00332282	0.123151
FCER1A	2.86987	4.44909	2.75813	0.0967614	0.501432	BCO2	2.11989	2.03079	6.67195	0.00979422	0.229024
ASGR1	2.86484	1.24212	9.0605	0.0026119	0.079687	BTBD18	2.11689	0.442206	7.96836	0.0047602	0.149881
RHOJ	2.86422	-0.210223	8.46588	0.0036187	0.0987687	RANBP9	2.11589	3.8084	10.2465	0.00136946	0.0730724
ZNF165	2.86349	3.33802	6.93823	0.00843725	0.167354	ZNF275	2.11417	2.72785	4.03754	0.0444986	0.435624
IL12A	2.86325	1.78138	3.33031	0.0680141	0.443731	NPIPB11	2.11413	1.5257	4.91795	0.026579	0.357793
PF4	2.86158	4.41872	6.22726	0.0125798	0.20884	GREB1L	2.11303	0.778429	6.27387	0.0122532	0.255305
IL5RA	2.86145	2.51301	5.52997	0.0186935	0.259119	HHAT	2.10949	1.51471	3.88898	0.0486041	0.449733
HERC5	2.85724	6.10544	5.90433	0.0151037	0.229152	COL28A1	2.10918	-0.06602	7.21802	0.00721752	0.188453
STEAP4	2.85026	2.86996	7.07373	0.00782224	0.160425	GDA	2.10635	0.709513	6.75439	0.00935174	0.22206
SDPR	2.85022	3.7297	4.26368	0.0389356	0.359098	NBPF20	2.10602	1.55987	9.14435	0.00249488	0.104994
SPP2	2.84535	-0.217691	7.81705	0.00517557	0.125485	2001-12-01	2.105	0.220726	6.23767	0.0125061	0.256425
MS4A7	2.84425	3.71408	9.7537	0.00178962	0.0622005	PLA2G7	2.1046	-0.29671	4.36265	0.0367352	0.404434
PPP1R14B	2.84144	3.06249	6.75025	0.00937347	0.177781	KCNAB1	2.10075	1.28559	7.31155	0.00685128	0.184028
PDZD2	2.84041	1.74421	6.93616	0.00844702	0.167354	GCOM1	2.09662	-0.0236264	4.34931	0.0370239	0.404997
2001-03-01	2.83933	5.13633	7.23407	0.0071533	0.151725	CCDC114	2.09622	0.218719	7.9802	0.00472917	0.149881
AIM2	2.83732	3.02989	10.6999	0.00107139	0.0433191	BHMT2	2.09532	-0.218403	7.24168	0.00712304	0.18694
STON2	2.83299	0.977916	6.34848	0.0117482	0.201672	ZSWIM4	2.09262	1.65162	4.71514	0.0298981	0.375601
TMEM88	2.8329	0.0453554	6.28327	0.0121883	0.206074	DCAF4L1	2.08809	0.0171103	5.65279	0.0174277	0.299059
RP11-503N18.5	2.82919	-0.0403044	8.66473	0.00324428	0.0932384	2014-09-01	2.08712	1.10021	9.09817	0.00255866	0.105582
LTK	2.82768	0.563779	3.78368	0.0517547	0.403264	HEY2	2.08639	1.60884	3.51967	0.0606445	0.474764
IFI30	2.82512	7.58277	12.3946	0.000430579	0.0217774	LRP1	2.08123	1.73617	3.26965	0.0705728	0.496321
CDC42EP1	2.82457	0.392694	6.80496	0.00909049	0.174763	SPAG9	2.07644	5.44172	9.39412	0.00217682	0.100958
FBXL2	2.82238	1.96292	7.37509	0.00661335	0.14335	PRELID3A	2.07614	-0.417298	4.75527	0.0292088	0.371792
ZNF385A	2.82166	2.60192	10.1595	0.00143561	0.0527551	KLHL15	2.07091	3.9145	7.79776	0.00523112	0.157355
CLDN12	2.81883	0.578249	8.21118	0.00416331	0.107401	HDX	2.06465	2.20089	5.70803	0.0168875	0.296167
RGPD8	2.81664	5.29556	10.5631	0.00115368	0.0453471	ZC3H12D	2.06243	2.29978	7.79216	0.00524735	0.157355
DAPK1	2.81376	2.74888	5.39439	0.0202016	0.272789	ADCY10P1	2.06228	1.53054	3.47311	0.0623738	0.477873
GCOM1	2.81018	0.483346	4.87086	0.0273138	0.309097	DYNC2H1	2.06113	2.09872	3.82319	0.0505478	0.45604
SAMSN1	2.81017	7.041	7.69476	0.00553815	0.130248	ZNF492	2.05828	0.848964	7.79295	0.00524504	0.157355
CAV2	2.80854	0.316058	8.77835	0.00304826	0.0892407	MYO1B	2.05693	-0.239365	6.25938	0.0123537	0.255494
ATP5J2-PTCD1	2.8017	-0.091285	3.97424	0.0462014	0.38554	ATP1B1	2.05326	3.57307	8.75157	0.00309335	0.119621
UGT2A1	2.80116	0.0718557	8.42354	0.00370395	0.0996231	BAMBI	2.05097	0.660432	2.50008	0.113841	0.565895
LARGE1	2.80098	2.69752	8.41046	0.00373068	0.100083	PTPRG	2.05069	0.234027	5.99902	0.0143138	0.275349
KCND1	2.80023	0.198278	6.00321	0.0142798	0.222793	TMEM88	2.04951	-0.463609	4.23849	0.0395172	0.414782
SMAD9	2.79813	1.13116	10.8798	0.000972164	0.0401824	GAS2L1	2.04769	-0.20474	3.16337	0.0753077	0.508118
TMEM256P2	2.79595	0.0738154	7.66656	0.00562537	0.131206	FAM221B	2.04764	-0.188997	6.36681	0.0116274	0.25088
NCF2	2.79475	3.43754	5.88998	0.0152272	0.229809	CABP4	2.04486	1.23035	8.73236	0.00312612	0.120268
TGFB1I1	2.79318	1.53619	8.51144	0.0035292	0.0976481	N4BP1	2.04416	4.51011	6.55373	0.0104665	0.235693
RGPD2	2.7928	0.939101	5.81341	0.0159044	0.235742	SMAD9	2.04319	0.54552	8.70836	0.00316754	0.120268
SLC38A7	2.79207	4.51973	7.8474	0.00508939	0.124465	MSANTD4	2.04317	3.44984	9.31723	0.00227009	0.102077
CSF1R	2.78701	3.40051	5.9266	0.014914	0.228503	CTD-3088G3.8	2.04236	1.47561	9.32443	0.00226118	0.102077
PPIL6	2.78681	2.13825	8.87259	0.00289483	0.0861793	RHBG	2.04141	0.425738	7.00159	0.00814374	0.202289
BCORL1	2.78627	3.95416	4.80791	0.0283294	0.316513	ZC3HAV1L	2.03898	0.064834	7.24142	0.00712407	0.18694
AURKC	2.78582	0.53019	6.38797	0.0114897	0.199624	PKP2	2.03812	0.180661	7.95981	0.00478275	0.150038
MTND6P18	2.7849	0.439363	8.48915	0.00357271	0.0983492	ALYREF	2.03766	2.86703	5.8555	0.0155284	0.285171
CLIC5	2.78115	2.63229	3.33372	0.0678731	0.443731	RFX2	2.03579	3.04772	5.42398	0.0198621	0.312947
EGFL8	2.77656	2.38638	9.77925	0.00176492	0.0616455	ART3	2.03531	0.0236302	6.78078	0.00921449	0.220388
PTCHD1	2.77053	2.33076	7.40967	0.00648742	0.142149	GPSM1	2.03471	-0.322614	4.39337	0.036079	0.401451
LURAP1	2.76885	-0.571019	6.64369	0.00995078	0.18379	TMEM105	2.03418	1.37296	6.32412	0.0119107	0.252967
MTMR11	2.76704	2.12011	5.10966	0.0237929	0.291115	NEK2	2.03167	0.702953	5.82663	0.0157854	0.287681
MCEMP1	2.76633	1.68727	2.83645	0.0921478	0.494975	SCML1	2.03154	2.48461	6.85369	0.00884584	0.215136
HAAO	2.76578	-0.341635	6.84545	0.00888672	0.172447	SDC4	2.02831	2.53996	5.25431	0.0218925	0.325991
WDFY4	2.76124	4.66867	3.69962	0.0544249	0.411032	ZNF471	2.02793	3.28787	12.4284	0.000422847	0.0345201
EBF1	2.75697	3.90235	8.62144	0.0033223	0.0945233	NRIP3	2.02703	2.56654	5.60727	0.0178861	0.300831
NFE2	2.75663	2.30974	1.80612	0.178974	0.618622	RP11-278C7.1	2.02468	0.82588	7.25042	0.00708845	0.18694
DHRS9	2.75647	1.00528	6.45659	0.0110542	0.194495	SLC17A3	2.02437	0.104997	5.57791	0.0181885	0.302767
FBXO30	2.75407	3.51248	9.24792	0.00235764	0.0750984	CCDC149	2.02245	0.404668	7.198	0.00729851	0.188453
SLC3A1	2.74941	1.66933	6.45715	0.0110507	0.194495	SHCBP1	2.02015	1.06923	7.19867	0.00729578	0.188453
PLA2G4B	2.74715	2.38	7.14156	0.00753175	0.156349	NPIPB3	2.01642	4.21769	10.9944	0.000913876	0.0562014
WDR72	2.74512	0.267685	6.18291	0.012899	0.211939	RGS18	2.01497	1.26466	2.37342	0.123416	0.576926
RPL7AP60	2.74211	0.387205	4.31007	0.0378874	0.356657	AFDN	2.01446	2.01492	2.90752	0.0881674	0.527375
ZMAT1	2.7403	2.44962	5.07685	0.0242474	0.29244	RP11-270M14.1	2.01227	-0.0580116	6.06951	0.0137535	0.269648
CCRL2	2.73127	3.00648	8.61355	0.00333672	0.0945472	SGO1	2.01124	1.08545	5.50655	0.0189454	0.305598
FCRL5	2.72922	4.43519	5.73692	0.0166119	0.242159	C5AR1	2.01082	2.00151	6.29657	0.0120972	0.253568
IL6ST	2.72709	5.52415	7.00283	0.0081381	0.163818	PDZD2	2.00911	1.07408	4.88012	0.0271677	0.357793
RP11-749H20.3	2.72629	-0.141983	7.04522	0.00794772	0.161606	EIF4A2P1	2.00673	-0.343373	4.77891	0.0288104	0.368474
PFKFB4	2.72625	1.14143	2.51625	0.112678	0.53053	DCBLD1	2.00644	3.0432	6.25267	0.0124006	0.256084
OTUD7A	2.71925	1.26431	7.42864	0.0064194	0.141538	SIRPG	2.00617	4.59019	2.29115	0.130114	0.581896
MS4A4E	2.71585	-0.191894	7.57794	0.0059087	0.133618	TRIM46	2.00609	0.455187	7.05425	0.00790776	0.198191
AC007040.11	2.71507	0.7505	9.12563	0.00252053	0.0784309	C16orf46	1.99674	0.431262	4.50629	0.0337704	0.390123
AL928768.3	2.71462	2.02928	4.86107	0.0274694	0.310593	STRIP2	1.99411	1.36191	8.56312	0.0034304	0.125691
LLGL1	2.70818	1.99162	6.14913	0.0131477	0.21415	RYK	1.99154	2.66373	8.82827	0.00296599	0.115335
NKTR	2.7035	7.37091	11.9358	0.00055064	0.0266647	NPIPB4	1.98693	3.84976	12.1474	0.000491557	0.0370222
CH17-39B16.1	2.69971	-0.878534	4.82743	0.0280104	0.314443	ABCB6	1.98551	0.534954	2.98019	0.0842892	0.523899
NRGN	2.69892	4.13079	7.25277	0.00707918	0.150791	C2orf50	1.98197	-0.205958	6.3881	0.0114888	0.250283
SCML1	2.69877	3.04132	7.7499	0.00537156	0.128254	TCF23	1.97927	1.763	9.81103	0.00173468	0.0861786
NONOP2	2.69327	0.923112	3.42803	0.0640986	0.436111	INTU	1.97815	3.44685	12.0222	0.000525711	0.0382236
ABI3BP	2.69186	0.0563595	7.69826	0.0055274	0.130248	SPATA5L1	1.97812	2.70521	8.60825	0.00334644	0.123588
ASGR2	2.69124	1.15592	2.55795	0.109741	0.526705	TINCR	1.97531	0.0945135	5.69417	0.0170213	0.297394
SOCS7	2.69086	3.23436	6.7318	0.0094709	0.178668	QPCT	1.97513	1.99626	2.77508	0.0957421	0.540461
GALNTL6	2.68911	0.831009	2.1415	0.143362	0.577519	RPL3P6	1.97401	0.240761	5.0814	0.0241838	0.342982
MTSS1L	2.6888	1.49193	1.87886	0.170464	0.608967	CADM1	1.97399	3.63099	6.01197	0.0142092	0.275118
DUSP8	2.688	0.341437	5.38701	0.0202872	0.273274	PLA2G4D	1.97371	0.12057	7.33833	0.00674994	0.182261
NUDT17	2.68233	3.37666	10.0308	0.00153943	0.0556854	KLF5	1.97131	0.777578	3.05179	0.0806483	0.519064
IL7	2.68219	2.41567	5.99418	0.0143531	0.223304	FCER1A	1.97092	3.68019	1.1937	0.274584	0.702225
NBL1	2.6765	3.31192	7.48615	0.00621754	0.13842	CYP2S1	1.97089	1.08432	1.26749	0.260238	0.693488
RP4-635E18.9	2.67646	2.58719	8.56096	0.00343448	0.0965416	RP11-231P20.2	1.97079	0.019959	5.93494	0.0148436	0.279655
SRSF12	2.67417	2.40411	4.77551	0.0288673	0.319384	HSPH1	1.96929	6.91456	9.09441	0.00256392	0.105582
ITSN1	2.67179	2.0624	8.10755	0.00440813	0.111276	EPPIN	1.96709	-0.453564	4.32589	0.0375368	0.407475
JCHAIN	2.66723	5.35201	5.549	0.0184913	0.257582	FAM98A	1.96283	3.28131	11.8713	0.000570045	0.0406011
CCNE2	2.6664	3.18307	8.19931	0.00419063	0.107712	USP37	1.96148	4.35753	8.97934	0.00273049	0.108907
ZNRF1	2.66476	0.334761	6.65936	0.00986361	0.182612	CTRC	1.95877	1.5436	8.13547	0.00434077	0.14403
TSPAN18	2.66317	1.21361	3.36589	0.0665596	0.441571	C15orf59	1.9577	0.108721	6.21163	0.0126913	0.259401
C4orf32	2.65731	5.16123	11.4932	0.000698526	0.0312918	LNX2	1.95492	3.08247	2.12892	0.144543	0.599629
POLQ	2.65711	1.65592	10.0692	0.00150771	0.0550088	PDE4B	1.95262	6.96572	5.53517	0.0186379	0.304721
C3orf14	2.65651	1.69012	2.31269	0.128322	0.556095	ETS2	1.95112	4.23581	5.69686	0.0169953	0.297312
IGHG2	2.65516	4.99339	3.43108	0.0639801	0.436102	FN1	1.9507	1.44514	3.78341	0.0517632	0.457346
CENPE	2.65045	1.32714	4.44856	0.0349307	0.343273	MS4A6A	1.95022	3.1574	2.29262	0.12999	0.581896
RNASE4	2.65021	0.676733	6.06339	0.0138012	0.220056	TMC4	1.94943	1.9364	8.22001	0.00414309	0.13943
DFNA5	2.64432	1.52596	3.8602	0.0494443	0.396425	CROCCP3	1.94942	1.97655	10.0243	0.00154488	0.0795122
TRMT5	2.63514	2.99398	5.43063	0.0197866	0.269506	BTBD19	1.94739	1.61492	8.88272	0.00287882	0.113207
FANCM	2.63403	3.19632	8.14851	0.00430966	0.109574	TMEM136	1.94682	-0.0794162	5.91929	0.014976	0.280842
CFH	2.63224	3.17761	3.3361	0.0677753	0.443731	ERRFI1	1.946	3.11394	3.16896	0.07505	0.507606
LRRC25	2.62876	3.94742	9.74531	0.00179781	0.0623315	JMY	1.94521	5.10064	7.53939	0.00603643	0.17093
RP11-96O20.4	2.62859	0.995548	2.91345	0.087844	0.489293	C5orf58	1.94406	-0.149479	4.6778	0.0305549	0.378784
GNMT	2.62698	1.82783	1.94617	0.163	0.600364	TGM2	1.94337	-0.0611363	4.81844	0.0281569	0.364291
AL353898.1	2.62526	-0.0851505	7.06152	0.00787571	0.160598	SNX25	1.94302	3.16245	6.34443	0.011775	0.252967
CXCL16	2.62236	3.94923	9.26512	0.00233559	0.0745645	RGMA	1.94201	1.62859	5.58045	0.0181621	0.302767
TPTE2P2	2.61947	0.47785	7.75117	0.00536777	0.128254	REL	1.94177	7.76221	7.84929	0.00508407	0.155986
SYDE2	2.61901	1.04121	6.14575	0.0131728	0.21415	AVIL	1.94169	1.71326	5.96163	0.0146205	0.27844
RP11-44M6.3	2.61856	1.00653	7.79211	0.00524749	0.126577	XXbac-BPG248L24.12	1.94158	2.32856	6.60012	0.0101972	0.234133
FOSL1	2.61828	2.91135	3.73559	0.0532648	0.407558	HIST2H2AB	1.94156	0.500212	5.12179	0.0236272	0.339334
INO80	2.61811	4.13242	9.86295	0.00168641	0.0597912	LRRC19	1.94016	0.304544	6.50543	0.0107545	0.238307
BRIP1	2.61196	2.10905	9.16808	0.00246272	0.0772255	RP11-226E21.4	1.93999	1.17394	6.60935	0.0101445	0.234013
F13A1	2.60544	5.69244	3.55197	0.059475	0.425189	ARHGEF26	1.93913	2.09605	8.47813	0.00359442	0.128277
FBXO10	2.60415	2.79403	7.19453	0.00731262	0.153487	BCAR3	1.9377	1.19225	5.025	0.0249839	0.348718
KYNU	2.59915	6.2788	5.46809	0.0193668	0.265842	FCAR	1.93216	2.00143	8.33377	0.00389148	0.134801
BEND2	2.59487	1.22376	6.43343	0.0111992	0.196613	CCDC173	1.93173	2.13413	4.12329	0.0422968	0.42765
CLEC1B	2.59123	2.17983	4.28299	0.0384956	0.357843	CKAP2L	1.93059	1.03049	5.21582	0.0223823	0.328211
CEP290	2.58979	3.75032	10.5187	0.00118175	0.0461929	ZNF114	1.92999	0.78256	4.21721	0.0400158	0.417216
TNFRSF6B	2.58408	0.853594	7.35402	0.00669132	0.144596	VSIG1	1.92937	0.755554	7.18003	0.00737196	0.18883
POLR3G	2.58229	1.25995	2.31484	0.128144	0.556095	HIST1H2BJ	1.92937	2.42599	4.88345	0.0271154	0.357793
DPF1	2.58108	0.996859	6.61272	0.0101253	0.186039	RB1CC1	1.92932	6.55676	11.161	0.000835349	0.0529914
NLRP12	2.57596	1.2408	8.05492	0.00453803	0.113338	SH3GL1P3	1.92603	0.823827	6.24239	0.0124728	0.256425
IPO7	2.57546	4.73229	8.44808	0.00365429	0.0995015	CSPG4P12	1.92132	2.66866	6.14303	0.0131931	0.266534
ANKRD20A5P	2.57321	3.19972	4.873	0.0272801	0.309097	PSMC3IP	1.92092	0.646719	5.86958	0.0154047	0.284458
CPEB2	2.5709	3.2855	6.74763	0.00938725	0.177803	CELF5	1.91951	-0.503583	4.85135	0.0276245	0.359665
RSAD2	2.56859	5.95389	4.32178	0.0376276	0.355397	CXCL8	1.91883	2.05173	3.55546	0.0593499	0.47045
NXN	2.56431	0.753298	6.13315	0.013267	0.214997	FAM193A	1.91807	2.84045	9.05309	0.00262251	0.106933
ZC2HC1C	2.56369	2.28237	2.32149	0.127598	0.555754	TSACC	1.91715	-0.247221	5.83152	0.0157415	0.287256
IGF2BP2	2.56329	1.78528	3.52827	0.0603305	0.427586	PLK3	1.91711	4.82378	6.28813	0.0121549	0.254016
SPI1	2.56209	4.71775	9.94824	0.00161003	0.0576627	ST8SIA5	1.91654	0.702689	7.06391	0.00786521	0.197835
SLC6A9	2.56121	0.479589	4.18633	0.0407511	0.367907	STX1A	1.91616	3.39715	6.35523	0.0117036	0.252133
RP11-72I8.1	2.55406	4.7726	11.0206	0.000901068	0.0382981	TXLNG	1.91453	5.00101	8.57121	0.0034152	0.125464
CTTN	2.5535	2.87098	3.3979	0.0652793	0.437941	MTND5P2	1.91323	0.925661	5.60134	0.0179468	0.301126
IGHV4-61	2.55298	0.379373	6.892	0.00865823	0.170876	FAM208B	1.91261	4.14412	6.6069	0.0101584	0.234013
CDKN1A	2.55182	7.56352	7.46168	0.00630262	0.13918	ZNF746	1.91121	4.10839	9.66261	0.00188056	0.0921145
PPFIBP1	2.54428	2.66697	6.33819	0.0118166	0.202359	TMEM81	1.91004	0.438014	5.06109	0.0244688	0.345346
KRTCAP3	2.54265	-0.317917	4.03799	0.0444868	0.379715	ZRANB1	1.90549	4.20316	9.5175	0.00203521	0.0973
PODNL1	2.54097	-0.278109	6.81237	0.00905285	0.174515	FAM21EP	1.90533	0.739645	7.25066	0.00708749	0.18694
CEACAM4	2.53806	0.136134	3.38001	0.0659916	0.440287	RANBP2	1.89991	7.27684	5.96092	0.0146264	0.27844
PDE5A	2.53762	3.10136	7.37026	0.00663114	0.143515	ACTG1P14	1.8997	2.35269	9.40529	0.0021636	0.10068
TINCR	2.53754	0.480138	6.30141	0.0120642	0.204367	CACNG8	1.89969	1.05751	7.79681	0.00523384	0.157355
BRCA1	2.53704	2.62628	8.79297	0.00302393	0.0887125	USP24	1.89729	5.00778	10.878	0.000973119	0.0578074
LEAP2	2.53689	1.49387	3.29976	0.0692899	0.447954	RP11-927P21.7	1.89591	0.192277	6.65118	0.00990904	0.23055
DOK3	2.53671	3.03433	8.63648	0.00329498	0.0943113	BUB1	1.89525	1.93141	3.06653	0.0799196	0.517934
LGALS12	2.53608	1.4914	4.20972	0.040193	0.365672	MSS51	1.89042	0.618407	4.09365	0.0430445	0.429717
FKBP10	2.53476	0.462354	5.3813	0.0203537	0.273274	FOXJ1	1.88951	2.56818	2.80948	0.0937087	0.536577
SORT1	2.53252	2.83617	9.60515	0.00194033	0.065794	IFI27	1.88889	2.08137	3.25094	0.0713825	0.497728
ARIH1	2.52808	6.82745	7.34749	0.00671566	0.14466	C3	1.88841	0.546106	6.94113	0.00842357	0.207389
IGHA1	2.52754	3.46242	5.77379	0.0162669	0.238187	RAB21	1.88801	6.76421	6.60135	0.0101902	0.234133
SGK494	2.52726	3.04881	8.03346	0.00459211	0.114284	PDLIM3	1.8877	-0.178868	5.13011	0.0235142	0.33876
DDIAS	2.52513	1.71817	4.01353	0.0451366	0.380773	FBXO30	1.88594	2.79341	9.16737	0.00246369	0.104994
HIST1H2AK	2.52508	-0.735363	3.89215	0.0485124	0.392972	FPR1	1.88027	0.827503	5.22262	0.022295	0.327766
FAM98A	2.51953	3.75404	10.7231	0.00105805	0.0429026	LEPR	1.87762	2.09123	5.68294	0.0171306	0.297862
LMNTD2	2.51952	0.0198709	5.13284	0.0234773	0.289082	RP11-619A10.1	1.87694	2.8915	1.95657	0.161881	0.616708
DAPP1	2.51805	5.11664	6.65748	0.00987406	0.182612	RPS2P46	1.87386	0.690405	3.56971	0.0588427	0.469176
HIST1H2AH	2.51633	1.72008	2.52876	0.111788	0.529013	SLC7A14	1.87265	2.20523	5.67992	0.0171602	0.297862
ARHGAP31	2.51493	4.03665	9.29382	0.00229928	0.0740755	PI4KAP2	1.87149	3.25093	6.3274	0.0118886	0.252967
CCDC173	2.51151	2.61258	6.24824	0.0124317	0.207712	ATCAY	1.86827	1.33021	8.8676	0.00290276	0.113746
RP11-69E11.4	2.51149	1.14713	5.22574	0.022255	0.281904	CDKN1A	1.86778	6.98636	3.90895	0.0480295	0.447591
GCC2	2.50818	6.50181	10.9315	0.000945415	0.0395234	RP11-72I8.1	1.86485	4.19037	11.1073	0.000859863	0.0538282
MS4A1	2.50729	8.64552	5.90221	0.0151219	0.229152	SLC24A1	1.86391	2.97869	9.14931	0.00248812	0.104994
TRIB1	2.50359	1.8531	3.5449	0.0597288	0.425351	LRRC37A9P	1.85842	-0.0322291	5.94192	0.0147849	0.279655
CHMP4C	2.5029	0.591644	6.49439	0.0108215	0.19239	PLK5	1.85807	0.266857	6.26267	0.0123309	0.255399
IGKV2D-40	2.49431	-0.522651	4.47191	0.0344564	0.343129	SNX24	1.85736	1.25467	3.74635	0.052923	0.458962
SH2B2	2.48815	2.0353	4.55515	0.03282	0.335596	NDUFC2-KCTD14	1.85601	0.381817	3.0638	0.0800543	0.517934
RELB	2.48639	6.09966	7.59077	0.0058668	0.133153	AC004556.1	1.8551	1.61424	2.99385	0.083581	0.522282
CIART	2.48581	0.916547	5.04372	0.0247154	0.295809	CREB5	1.85443	2.47208	1.88604	0.16965	0.620133
MTMR1	2.48319	4.96384	8.43988	0.00367081	0.0995015	POU5F1B	1.85161	0.487352	5.36677	0.020524	0.317701
FCGR1B	2.48223	2.00433	1.93156	0.164588	0.600855	IGHV4-61	1.85109	-0.108788	3.41351	0.0646648	0.482244
TINAGL1	2.48015	-0.679035	5.48627	0.0191664	0.264119	NUSAP1	1.85099	2.63217	7.84436	0.00509795	0.156069
NOD2	2.47872	2.14286	5.16418	0.0230574	0.286916	TEKT4P2	1.8508	0.921103	2.16925	0.140795	0.595295
CAMK4	2.47849	3.35183	3.46932	0.0625169	0.432907	SGK494	1.85042	2.50084	6.54207	0.0105353	0.235693
AUTS2	2.47749	5.44751	7.01741	0.00807208	0.163349	PAPD7	1.84869	2.41865	6.78993	0.00916737	0.219891
CFD	2.47505	1.9362	6.25204	0.012405	0.207712	LRRCC1	1.84824	2.59575	3.0409	0.081191	0.520393
NPR2	2.47376	1.90231	3.611	0.0573988	0.419202	PPIL4	1.84745	5.11613	8.2212	0.00414039	0.13943
RP11-213G2.3	2.46324	2.70661	6.15362	0.0131143	0.213938	RP11-38C17.1	1.84698	0.232104	3.24982	0.0714312	0.497728
RP3-391O22.3	2.46314	-0.167046	4.77002	0.0289594	0.31968	TRMT1L	1.84695	3.82872	2.96127	0.0852811	0.523992
BCL11A	2.45805	4.10851	5.58007	0.018166	0.255066	AHR	1.84683	4.62848	7.09227	0.00774171	0.195787
BANK1	2.45793	6.60703	7.33986	0.00674421	0.144852	RPS2P45	1.84599	1.38227	4.77175	0.0289305	0.369505
DENND4A	2.45769	6.69523	9.27446	0.00232371	0.0745224	OR2A9P	1.84207	-0.0458141	4.44469	0.0350099	0.397025
CDK1	2.45626	1.88497	2.61773	0.105675	0.520302	RNASE4	1.84163	0.106355	6.13561	0.0132486	0.266883
CEP295	2.45149	3.51492	9.0268	0.0026605	0.0807135	YBX3	1.84095	4.02603	4.25588	0.0391146	0.412728
RP11-455G16.1	2.44946	0.000103568	6.47104	0.0109646	0.193439	PLGLB1	1.83755	1.21205	4.85009	0.0276447	0.359665
PIFO	2.43897	0.685301	2.04841	0.152365	0.586637	ADAM9	1.83649	2.49307	2.41571	0.120123	0.570964
ARHGAP11B	2.43774	2.74507	6.1769	0.0129429	0.212369	HSPA1A	1.83641	6.03135	7.39087	0.00655558	0.179119
NECAB1	2.43699	0.70723	2.1231	0.145093	0.580494	IGHV1-69	1.83545	0.233654	3.49933	0.0613935	0.477181
GP1BA	2.43677	1.54844	3.47762	0.0622042	0.431884	HSPA6	1.83157	2.82521	6.71314	0.00957053	0.225303
DGKB	2.43519	1.00462	6.87191	0.00875612	0.171985	EGFL8	1.83153	1.62731	7.38708	0.00656939	0.179119
NT5DC2	2.4338	1.14451	3.38299	0.0658724	0.440116	RP11-78H18.2	1.831	0.214475	5.64455	0.0175097	0.299059
SPATA1	2.42879	1.1671	4.46024	0.0346926	0.343273	HSPE1P3	1.83092	0.927489	2.54465	0.110669	0.564051
KIAA1683	2.42814	4.32791	4.70141	0.0301379	0.325002	KNL1	1.83072	2.63711	4.26482	0.0389094	0.411975
PTGES	2.4219	1.38227	5.32991	0.0209624	0.275086	ZNF816	1.82897	3.51758	6.62495	0.010056	0.232806
POLN	2.41952	1.25042	6.96942	0.00829142	0.165916	IGSF6	1.82887	0.854114	3.04904	0.0807851	0.519227
MTMR7	2.41814	0.906856	7.76729	0.00532007	0.127675	NR1D2	1.82868	6.31007	5.85357	0.0155455	0.285171
GDA	2.41626	0.953222	6.5848	0.0102853	0.188489	IL6R	1.827	1.28476	3.92745	0.0475038	0.446157
TDRD15	2.41363	1.27563	1.64754	0.199295	0.635376	TRIM58	1.82699	1.87605	8.14258	0.00432376	0.14403
NOVA2	2.4051	-0.0376158	6.79546	0.00913901	0.175218	MAP1B	1.82364	1.84875	2.73126	0.0984016	0.546198
UPK3B	2.40469	0.021687	6.37318	0.0115858	0.200352	TRMT10A	1.81991	2.34855	4.96386	0.0258824	0.353704
PLGLB1	2.40434	1.64147	3.15969	0.0754775	0.465296	GCC2	1.81943	5.91971	10.4101	0.0012533	0.0693974
GOLGA8B	2.40418	5.22341	9.75594	0.00178744	0.0622005	NAP1L4P1	1.81752	-0.127548	4.08552	0.0432521	0.430465
COL19A1	2.40342	3.06379	5.9222	0.0149513	0.228754	ANKRD30BL	1.81651	0.902918	4.50124	0.0338703	0.390123
SLC22A25	2.40067	-0.00171697	5.78709	0.0161443	0.237111	COL27A1	1.81197	0.615607	6.15285	0.01312	0.265828
HIST1H3C	2.39835	0.307251	5.25156	0.0219271	0.279507	DEPDC4	1.81137	0.455382	5.67918	0.0171674	0.297862
PTCRA	2.3961	1.21786	2.44064	0.118228	0.5413	LEP	1.81049	-0.0431471	5.69723	0.0169917	0.297312
ADH4	2.39235	0.4117	7.41525	0.00646735	0.142149	FHAD1	1.80881	1.24558	6.98622	0.00821398	0.20331
BRCA2	2.39188	3.66604	3.86086	0.049425	0.396425	MAP7	1.80838	0.0611182	3.71297	0.0539913	0.46385
RP5-994D16.11	2.39118	1.63291	6.8611	0.00880923	0.171985	E2F6	1.80768	4.22494	9.3182	0.00226889	0.102077
SAMD4A	2.39066	1.6323	5.30274	0.0212919	0.276404	HSD17B2	1.80655	1.65772	7.72688	0.00544047	0.158699
TENM4	2.38823	1.13628	3.86669	0.0492536	0.395749	PMEPA1	1.80614	4.12116	2.45525	0.117132	0.567781
SHB	2.38458	0.527726	3.3731	0.066269	0.440776	ATP7B	1.80364	0.55269	3.488	0.0618153	0.477181
CROCCP3	2.38341	2.32745	7.0078	0.00811552	0.163597	TRIB1	1.80277	1.29762	3.39998	0.0651971	0.483153
PALM	2.38203	0.816562	7.13516	0.00755867	0.156349	ASB14	1.80264	0.841665	5.19294	0.0226788	0.330477
NCF4	2.38145	3.91482	4.76488	0.0290462	0.319745	LHFPL2	1.80169	0.782348	3.75526	0.0526416	0.458153
LONRF1	2.38068	3.24268	3.91231	0.0479337	0.390961	RP11-123C21.2	1.80166	0.488615	4.46689	0.0345579	0.394786
RP11-159D12.5	2.37966	3.85703	7.47247	0.00626495	0.138565	IGLV3-1	1.80098	1.53752	2.85971	0.090824	0.531616
WASF1	2.37947	2.44764	3.9984	0.0455435	0.382729	KCND1	1.79762	-0.475811	3.09392	0.0785851	0.516975
CDK14	2.37368	3.96097	3.35935	0.0668245	0.442289	CKAP2	1.79753	4.84642	5.95448	0.01468	0.278819
RP11-293I14.2	2.37358	0.317182	2.85778	0.0909331	0.494161	FBXO40	1.79677	0.755858	5.27495	0.0216344	0.324051
CH17-472G23.4	2.37287	1.6977	7.3834	0.00658287	0.143229	GSPT1	1.79584	6.91938	7.87489	0.00501259	0.154132
CTD-2206N4.4	2.36533	-0.271777	5.62891	0.0176667	0.252067	FKBP9P1	1.792	-0.242186	4.83694	0.0278562	0.362079
FAM209A	2.36514	1.63062	5.02239	0.0250216	0.297455	INO80	1.79168	3.44131	7.7436	0.00539031	0.158548
SLC24A1	2.36428	3.39658	6.83117	0.00895804	0.17316	IL6ST	1.79142	4.73683	6.12783	0.013307	0.266885
PDPK2P	2.36404	1.93701	4.31643	0.0377461	0.356022	USP46	1.78761	4.14658	6.93804	0.00843817	0.207389
ZNF681	2.36299	2.98079	4.13194	0.042081	0.373718	NECAB1	1.78753	0.285471	4.54537	0.0330079	0.387757
RANBP2	2.36181	7.67176	8.15259	0.00429996	0.109558	DNAJC22	1.78303	0.182331	5.29516	0.0213848	0.322736
HCK	2.36155	5.14863	4.97667	0.0256914	0.300856	NR4A1	1.78243	7.9951	2.09239	0.148034	0.601782
BTK	2.36113	4.99612	3.24846	0.0714905	0.454178	TGFBI	1.7824	2.42197	2.35768	0.124667	0.578482
NPIPP1	2.36111	1.8478	5.95767	0.0146534	0.226133	RP11-346I3.2	1.78209	0.201786	6.071	0.0137419	0.269648
SNAI1	2.35753	-0.546075	3.74067	0.0531031	0.407182	PLEKHA2	1.77695	6.53079	8.00645	0.00466111	0.149584
EPHB4	2.35625	1.58	8.00824	0.00465649	0.115475	NPIPB9	1.77647	0.661209	5.18774	0.0227468	0.331121
HOMER1	2.353	3.24254	2.92113	0.0874266	0.488972	TTC39A	1.77535	0.0328706	4.10019	0.0428784	0.429174
SCARB1	2.35281	3.69358	2.9779	0.0844086	0.483793	LINC01207	1.77063	0.443325	5.36696	0.0205217	0.317701
AGO2	2.35206	6.39879	6.30709	0.0120256	0.203958	EML4	1.7698	6.93789	5.00344	0.025297	0.34965
PRODH	2.3516	0.118021	5.6056	0.0179032	0.254052	C1orf127	1.76961	-0.277245	5.12669	0.0235607	0.339027
CCR6	2.35069	4.0752	4.34873	0.0370365	0.352646	KCNE4	1.76912	1.44234	7.13961	0.00753995	0.192076
MAST4	2.34766	3.64382	6.51251	0.0107118	0.19239	ELF5	1.76756	-0.338786	4.56788	0.0325769	0.387701
CCDC144A	2.34766	3.51703	6.04121	0.0139757	0.220986	GOLGA8B	1.76725	4.69214	8.33893	0.00388044	0.134754
KLHL15	2.34604	4.15608	7.37789	0.00660306	0.143347	LRG1	1.76482	1.09004	5.78425	0.0161704	0.290182
LY96	2.34293	1.52774	3.77505	0.0520224	0.404619	THEMIS	1.76454	0.894798	2.7634	0.0964433	0.542008
RFTN2	2.34241	1.8302	5.58407	0.0181245	0.254736	LY6G5B	1.76079	2.85736	6.63635	0.00999184	0.231823
TTN	2.3417	6.47273	5.40778	0.0200472	0.270964	RAB11FIP5	1.76042	3.78465	5.39314	0.0202161	0.314805
ZNF703	2.3394	1.46835	7.11198	0.00765707	0.157506	SIK3	1.75947	4.43381	5.92931	0.0148911	0.27999
ANKRD20A11P	2.33783	0.874268	4.87946	0.0271781	0.309097	LDB1	1.75891	4.87701	5.52312	0.0187668	0.304924
C19orf44	2.33767	0.81597	6.31489	0.0119728	0.203958	RNASEL	1.75885	2.75397	5.35038	0.0207178	0.317701
RP11-115C21.4	2.33577	-0.461562	3.21199	0.0731004	0.457843	DEPDC7	1.75241	-0.168557	2.3525	0.125082	0.578482
PPBP	2.33564	6.26523	5.78669	0.016148	0.237111	RGPD3	1.75104	1.05209	1.32493	0.249709	0.686906
BTBD11	2.33348	3.64771	5.59578	0.0180038	0.254052	FAM102A	1.75103	4.63939	5.73666	0.0166143	0.293974
GPR22	2.33184	2.27434	3.45362	0.0631133	0.434105	HIST1H2AM	1.74975	1.01533	5.57516	0.018217	0.302767
SPDYE2	2.33146	3.90127	6.05979	0.0138294	0.220256	CUL3	1.74955	4.97914	9.93901	0.00161812	0.0824415
DCAF4L1	2.33042	0.245895	3.2413	0.0718035	0.454766	CD276	1.7481	-0.575731	4.17913	0.0409248	0.420768
CTC-539A10.7	2.32998	0.0346886	5.66274	0.017329	0.248759	ABCA13	1.74724	0.178847	5.94877	0.0147276	0.279344
GYG2P1	2.32955	0.627785	6.66878	0.00981164	0.182174	ZNF177	1.74594	0.181911	3.81298	0.050857	0.45604
MUC20	2.32933	1.41514	4.66325	0.0308148	0.327924	GPNMB	1.74377	0.244178	5.35415	0.020673	0.317701
DENND5A	2.32875	4.12892	6.02769	0.0140831	0.221311	ZNF436	1.74295	2.35338	7.56015	0.00596731	0.169316
TEX14	2.3275	0.587645	4.41581	0.0356074	0.345331	CEP295	1.74243	2.93028	8.09241	0.0044451	0.145614
CRACR2B	2.32555	2.85417	3.66608	0.0555307	0.413288	TMEM212	1.73991	2.84049	8.02799	0.004606	0.148156
ZNF114	2.32473	1.08374	4.36701	0.0366413	0.351538	MARK2P8	1.73932	0.0963305	4.29701	0.0381795	0.40926
EPPIN	2.32148	-0.230533	5.29543	0.0213814	0.276801	EPHB4	1.73698	1.10622	6.54443	0.0105213	0.235693
OSBPL1A	2.32117	0.693382	6.2452	0.012453	0.207712	RASEF	1.73691	3.69609	9.04179	0.00263877	0.106933
TRIM46	2.3175	0.678067	5.0905	0.0240572	0.291456	FRAT2	1.73636	3.05317	5.85615	0.0155227	0.285171
C2orf88	2.31606	2.94328	6.11349	0.0134154	0.216348	DNHD1	1.73493	3.6134	7.4834	0.00622703	0.172498
RP13-104F24.1	2.31471	0.83168	6.13318	0.0132668	0.214997	GCSAM	1.734	0.618915	2.49046	0.114538	0.566957
NPIPB4	2.31249	4.13214	9.1909	0.00243221	0.0766093	SMG1P2	1.73188	4.71567	8.23114	0.00411777	0.13943
MET	2.31177	0.607276	6.30841	0.0120167	0.203958	RP11-159D12.5	1.7289	3.32414	5.44242	0.0196534	0.311421
ANKDD1B	2.31162	0.557979	3.28128	0.0700744	0.449903	CCDC82	1.72787	3.0745	6.68039	0.00974793	0.228708
ZNF597	2.31017	4.04568	5.9642	0.0145992	0.225888	TP53INP2	1.72662	4.00797	3.79578	0.0513818	0.456531
DMPK	2.30706	2.52225	6.20171	0.0127627	0.211084	CEP112	1.72599	1.89853	7.8824	0.00499182	0.154132
ZSWIM3	2.30585	3.50095	2.85104	0.0913148	0.494161	KCNG1	1.72594	1.38012	5.51683	0.0188343	0.304924
IL11	2.30499	-0.437877	5.42295	0.0198738	0.2698	SPIRE1	1.7252	1.31529	4.24021	0.0394772	0.414757
CXCR2P1	2.30454	1.89897	1.88909	0.169305	0.607286	CTNNAL1	1.72479	2.7302	3.11829	0.077418	0.515291
IFNLR1	2.3038	2.54531	5.53992	0.0185874	0.258411	CISH	1.72358	4.17811	5.9087	0.0150663	0.2819
SIGLEC15	2.3007	1.26578	5.55203	0.0184592	0.257582	AP003068.18	1.72264	0.433735	5.35398	0.020675	0.317701
ALCAM	2.30005	2.73611	1.97724	0.159682	0.596734	PREX2	1.72248	0.0643372	5.64315	0.0175237	0.299059
DDX50P1	2.29923	0.629042	6.49945	0.0107908	0.19239	TBC1D8B	1.72242	3.26721	9.18716	0.00243719	0.104994
HRG	2.29778	0.363707	6.04252	0.0139654	0.220986	FAM114A1	1.72217	0.127985	5.26825	0.0217178	0.3244
RP11-364B6.2	2.29595	-0.174332	5.38344	0.0203287	0.273274	HSF5	1.72159	0.0755321	2.67182	0.102139	0.552218
FAM193A	2.2951	3.15405	8.13141	0.00435049	0.110215	TP53BP1	1.72137	4.92482	5.5566	0.0184112	0.303413
PDE4B	2.2945	7.26499	6.7616	0.00931402	0.177435	PSME4	1.72093	5.03996	5.7735	0.0162696	0.291184
TCF23	2.2942	2.02326	8.24609	0.00408398	0.106091	SH3D19	1.71973	0.999808	1.96782	0.160679	0.616232
CLU	2.29302	5.05821	4.091	0.043112	0.37669	TMEM132A	1.71934	-0.0272647	4.33025	0.0374407	0.4068
BAMBI	2.29231	0.848151	1.8256	0.176648	0.61726	PDSS1P1	1.71764	-0.23757	3.65205	0.0560003	0.465059
PARS2	2.29151	1.29373	1.93676	0.16402	0.600855	GOLGA8J	1.71635	2.37696	3.6847	0.0549137	0.464404
DUSP19	2.2913	1.84007	5.4699	0.0193467	0.265842	HRG	1.71626	-0.0438408	4.58385	0.0322747	0.385749
TSPYL2	2.28637	6.15694	6.32825	0.011883	0.20304	NR4A3	1.71592	5.4452	2.31427	0.128191	0.580269
NPR3	2.28621	0.25719	5.0089	0.0252174	0.29821	BAIAP2L1	1.71461	-0.240477	4.6564	0.030938	0.380578
TMEM57	2.28573	3.76338	4.57822	0.0323809	0.334809	UBE2Q2P1	1.71314	1.73416	6.54674	0.0105076	0.235693
RP11-340I6.6	2.28379	1.75697	1.71836	0.189905	0.626027	TJP2	1.71178	0.947385	6.10969	0.0134443	0.267354
RGPD6	2.28113	3.77875	6.4707	0.0109667	0.193439	CREM	1.7116	8.02353	4.8815	0.0271459	0.357793
LGMN	2.27815	3.07095	7.04515	0.007948	0.161606	ZDHHC15	1.71058	0.755376	6.2935	0.0121181	0.253627
PAX5	2.27756	4.14106	5.02254	0.0250194	0.297455	AP005901.1	1.71031	0.0212586	5.06248	0.0244492	0.345346
FAM208B	2.27511	4.45838	7.61992	0.00577271	0.132416	ZNF711	1.70763	1.74282	4.95079	0.0260788	0.354488
CCDC189	2.27429	1.9018	4.10563	0.0427407	0.374552	HSPA2	1.705	4.11795	2.01398	0.155856	0.608632
CACNG8	2.27422	1.34069	7.17276	0.00740189	0.154738	NWD1	1.70377	0.450455	6.06217	0.0138108	0.269648
CIITA	2.27328	7.36921	3.63241	0.0566648	0.417735	NUAK1	1.70266	2.15374	3.09339	0.0786107	0.516975
CCR2	2.27073	1.8157	2.20561	0.13751	0.573348	RP11-293I14.2	1.70189	-0.164247	2.05772	0.151436	0.602268
PYGL	2.27017	2.11636	4.0847	0.043273	0.377629	LACTB	1.70112	4.58239	4.12878	0.0421598	0.42765
SLC23A3	2.269	1.66866	5.73281	0.0166508	0.242313	KDM6B	1.7004	5.81981	1.75409	0.185363	0.635011
TMEM268	2.26892	4.27959	8.58215	0.00339475	0.0956154	HOOK3	1.69974	5.65495	9.15742	0.00247711	0.104994
PLCD3	2.26666	3.46711	5.1114	0.0237692	0.291115	PID1	1.69973	-0.198256	2.21034	0.137089	0.59123
RPSAP36	2.26617	0.936767	5.23202	0.0221748	0.281392	DCUN1D3	1.69966	2.82705	6.92028	0.00852235	0.208723
C15orf52	2.26614	0.868415	6.15568	0.0130991	0.213936	STARD10	1.69855	4.10911	6.12204	0.0133507	0.267013
DTX1	2.26588	0.662092	3.77174	0.0521253	0.404861	KIAA1683	1.69718	3.72873	5.54781	0.0185038	0.303541
RP11-583F2.1	2.26395	2.09461	7.39686	0.00653378	0.142722	USP34	1.69562	5.65505	9.16986	0.00246033	0.104994
SEMA4A	2.26373	4.057	3.01975	0.0822563	0.479195	SLFN11	1.69514	4.8185	8.67398	0.00322785	0.120766
GLI1	2.2632	1.58298	3.69142	0.0546929	0.411611	ZSCAN22	1.69264	3.81237	7.22081	0.0072063	0.188453
RGPD5	2.26272	6.19227	6.98444	0.00822213	0.164805	FABP2	1.69242	0.984947	5.2357	0.0221278	0.32723
SLC26A1	2.26089	0.832823	3.9522	0.0468102	0.387151	CHMP4BP1	1.69137	0.267285	3.36833	0.0664611	0.488126
SLC36A1	2.25958	3.91835	4.77348	0.0289013	0.319384	SAMD4A	1.691	1.09204	3.93795	0.0472082	0.446157
FAM186A	2.25832	-0.465367	4.95544	0.0260087	0.302712	AGO2	1.69037	5.85619	4.27498	0.0386774	0.410598
SNED1	2.25775	1.18293	2.21812	0.136399	0.571135	RGPD5	1.69033	5.71995	5.90265	0.0151181	0.282151
ATP7B	2.2575	0.865295	2.12107	0.145285	0.580529	TMEM119	1.69028	0.944301	4.36588	0.0366656	0.404434
TBC1D8B	2.25498	3.70176	8.75994	0.00307919	0.0899596	SLC7A1	1.69013	3.56711	7.81344	0.0051859	0.157355
ZC3H12D	2.25425	2.47024	8.17082	0.00425696	0.10902	HIST1H4E	1.6871	2.59138	3.8756	0.0489928	0.450257
HSD17B2	2.25306	2.00759	7.69804	0.00552809	0.130248	GSDMB	1.68591	2.67728	8.23407	0.00411112	0.13943
SLC12A3	2.25249	1.06764	5.36472	0.0205481	0.273699	C12orf60	1.68567	2.27716	6.11554	0.0133998	0.267215
RP11-231C14.4	2.25143	5.53811	7.89678	0.0049523	0.121534	ARHGAP22	1.68534	0.560299	5.91792	0.0149876	0.280842
LUZP2	2.24946	0.405938	5.85291	0.0155513	0.232462	AHDC1	1.68531	2.77904	7.44389	0.00636523	0.175217
AC074141.3	2.24863	0.287658	5.45049	0.0195629	0.267492	MYLK	1.68438	2.17887	4.62181	0.031568	0.383019
OSBP	2.24815	5.11009	8.38404	0.00378531	0.100782	CXorf21	1.68371	2.56915	5.65819	0.017374	0.299059
SNTB2	2.24428	4.96573	7.65496	0.00566164	0.131617	LRRC37A	1.68343	3.44557	2.34048	0.126051	0.578482
DMD	2.24386	0.500004	5.97798	0.0144856	0.224625	AIM2	1.68262	2.08844	3.72032	0.0537542	0.463501
MSANTD1	2.24345	-0.0797313	4.4932	0.03403	0.341613	USP6NL	1.68196	3.24342	6.67257	0.0097908	0.229024
IGKV1D-13	2.24266	0.807328	3.33872	0.0676673	0.443731	CCDC93	1.68191	6.31944	4.07576	0.0435027	0.431933
ASPHD2	2.24007	2.96013	6.61539	0.0101101	0.186003	EFCAB12	1.68168	1.42209	7.34739	0.006716	0.181697
PYGO1	2.23773	-0.232222	5.37412	0.0204376	0.273699	KIF6	1.68167	1.99836	4.40874	0.0357553	0.401241
BLM	2.23621	3.79012	5.09783	0.0239558	0.291456	VIM	1.68115	8.82281	4.52699	0.0333643	0.388786
AURKA	2.23552	2.65521	4.29079	0.0383193	0.357838	GYG2P1	1.68098	0.169731	4.88052	0.0271614	0.357793
STEAP2	2.23514	0.194292	5.67352	0.0172229	0.247487	DUSP16	1.68022	2.88017	4.3472	0.0370697	0.404997
CTC-281F24.3	2.23448	1.34109	6.73602	0.00944853	0.178485	ATP6V0D2	1.67958	-0.070031	4.03295	0.04462	0.436204
SPAG8	2.23264	2.40901	4.15342	0.0415505	0.371559	HECA	1.67863	5.44689	8.69042	0.00319887	0.120314
RHOQ	2.23169	3.72196	6.79861	0.0091229	0.175147	OLFML1	1.67816	0.10172	5.26563	0.0217506	0.3244
LYL1	2.23024	2.31232	6.80518	0.00908936	0.174763	CDK5R1	1.67804	2.64395	3.23871	0.0719174	0.49899
ZNF292	2.23022	7.32794	6.94611	0.00840017	0.167186	BIRC3	1.67722	6.92185	3.62636	0.0568712	0.466738
HIST1H2AG	2.23007	2.28425	4.65868	0.030897	0.328438	AK5	1.67608	6.41973	2.19148	0.138776	0.59254
MPEG1	2.22885	5.5924	2.68909	0.101038	0.509307	DDX50P1	1.67448	0.181701	5.19787	0.0226146	0.330477
CREBBP	2.22845	5.1691	7.11618	0.00763913	0.157366	PGM5P2	1.67446	2.17214	7.90019	0.00494295	0.153341
DGKH	2.22725	2.04556	7.85915	0.00505642	0.123874	LRP12	1.67361	2.8243	3.93506	0.0472894	0.446157
PMS2P9	2.22693	0.146151	3.38158	0.065929	0.440286	SLAIN1	1.6734	1.93369	3.30001	0.0692796	0.492918
SLC31A2	2.22678	4.15159	6.99062	0.00819379	0.164704	XRCC2	1.6711	1.29685	5.00101	0.0253325	0.349794
LRRCC1	2.22661	2.91162	2.34677	0.125543	0.553208	SOS2	1.67042	4.05264	7.7666	0.00532211	0.158548
WDR35	2.2244	4.21882	5.83049	0.0157508	0.233957	ADGRG2	1.66984	1.12675	5.68523	0.0171083	0.297862
SYCP3	2.22388	2.04144	4.04134	0.0443986	0.379501	DPY19L1P1	1.66969	0.885803	4.50247	0.0338458	0.390123
FAM110B	2.22068	0.784853	2.80001	0.0942636	0.498559	TBC1D2B	1.66942	4.35374	5.0388	0.0247857	0.348447
CD82	2.21906	6.29435	5.89397	0.0151928	0.229781	HCG4P7	1.66667	1.50382	3.53457	0.0601019	0.473635
BRD1	2.21719	5.4697	6.93425	0.00845606	0.167354	GRAMD4P3	1.66644	0.517193	5.65881	0.0173679	0.299059
GLB1L2	2.2128	3.28038	2.6265	0.105093	0.518459	MFSD1P1	1.66636	-0.321607	2.07922	0.149316	0.601782
HTRA4	2.20803	0.814312	6.27386	0.0122532	0.206824	LETM2	1.66482	4.17866	5.30099	0.0213133	0.322006
PLEKHA2	2.20798	6.89407	7.47985	0.00623934	0.13842	NACC1	1.66202	1.17956	6.12883	0.0132995	0.266885
APCDD1	2.20777	-0.302419	4.55665	0.0327912	0.335596	MELK	1.66199	-0.0602969	4.50376	0.0338203	0.390123
HSPA1A	2.20388	6.3466	6.31072	0.012001	0.203958	LRRTM4	1.66176	0.308838	4.65389	0.0309832	0.380578
ZNF879	2.20334	2.8682	3.43586	0.0637954	0.435729	OR13I1P	1.6616	-0.423155	3.80249	0.0511763	0.456053
PPM1J	2.20306	0.646668	1.53081	0.21599	0.646779	C17orf105	1.65981	0.925901	6.53389	0.0105838	0.235718
ABTB2	2.20304	1.7942	2.81137	0.0935985	0.497465	EDARADD	1.65947	3.81145	5.66225	0.0173339	0.299059
RPL10P12	2.20281	1.20173	5.8439	0.0156311	0.232915	MTMR1	1.65904	4.28552	9.23773	0.00237078	0.102933
PNPLA1	2.20188	-0.470501	5.21697	0.0223675	0.282485	MAP3K15	1.65836	0.705715	5.28174	0.0215502	0.323833
P4HA2	2.2007	1.02406	5.37165	0.0204666	0.273699	TAF1A	1.65445	2.99958	5.24421	0.0220199	0.326672
RP11-484L7.2	2.19768	0.146309	5.63027	0.0176529	0.252067	C15orf48	1.65373	0.0704364	2.66396	0.102645	0.552218
ST8SIA5	2.19727	0.908201	6.06902	0.0137573	0.219604	DNAJC2	1.6518	5.49461	5.64984	0.017457	0.299059
HIST2H2BD	2.19697	0.103505	3.40028	0.0651853	0.437941	QRSL1P3	1.65103	3.47574	2.9374	0.0865498	0.524591
AHI1	2.19569	5.43975	5.20081	0.0225763	0.283682	CMPK2	1.64946	5.33111	4.51319	0.0336344	0.39009
ABHD12B	2.1917	1.52562	4.90012	0.0268549	0.30709	PLXNB2	1.64937	0.606214	1.02189	0.312072	0.727542
PLD2	2.19029	2.8475	4.06491	0.043783	0.379302	ERMN	1.64874	1.21832	2.87298	0.090078	0.530344
ZNF471	2.18992	3.43681	8.00512	0.00466452	0.115475	TPTE2P2	1.64872	-0.181628	4.10832	0.0426728	0.428262
HSPA6	2.18943	3.13107	6.03374	0.014035	0.221035	KIAA0556	1.64794	3.64819	6.7484	0.0093832	0.22206
LRP11	2.18932	0.187986	5.32411	0.0210324	0.275314	GPR83	1.64782	0.924609	4.60146	0.0319447	0.38477
SGK1	2.18777	5.44748	6.09279	0.0135735	0.217613	FAM161B	1.64747	1.91538	5.39488	0.0201959	0.314805
GRAMD1C	2.1873	3.03161	3.07545	0.0794824	0.474239	GNAQ	1.64697	3.56219	5.76404	0.0163574	0.292008
RP11-419C5.2	2.18704	2.69057	6.42411	0.0112581	0.196613	KIR2DP1	1.6451	3.28683	3.13102	0.0768157	0.513331
CNTNAP1	2.18679	0.467692	5.87373	0.0153684	0.230706	PUM2	1.64477	6.37833	8.50017	0.00355114	0.127439
NKRF	2.18645	3.91992	5.50894	0.0189196	0.261739	SP4	1.64402	4.58825	5.97084	0.0145444	0.278094
MED14	2.18626	5.16036	6.88445	0.00869488	0.17136	ISLR2	1.64392	0.0317782	4.8873	0.027055	0.357793
ANKRD45	2.18426	0.305435	5.27504	0.0216333	0.277768	CEP350	1.64346	6.36773	9.10777	0.00254526	0.105436
MFAP5	2.18075	0.586767	3.01692	0.0823999	0.479557	RP11-69E11.4	1.64127	0.509907	3.0857	0.078983	0.517265
SASH1	2.17916	-0.452649	4.95079	0.0260787	0.302848	C4orf32	1.64075	4.31975	7.30298	0.00688405	0.184102
MKL2	2.1782	4.69558	5.35609	0.02065	0.27438	MPZL3	1.64066	5.58021	4.74765	0.0293383	0.371991
C2orf50	2.17743	-0.0870077	5.27841	0.0215914	0.277484	PLA2G2C	1.64018	0.229517	5.28373	0.0215255	0.323833
SIK3	2.1769	4.77817	6.49323	0.0108286	0.19239	RIBC1	1.64014	0.173426	4.17149	0.0411097	0.42133
SLCO2B1	2.17424	-0.332084	5.422	0.0198846	0.2698	SMAD7	1.6397	5.56777	4.25206	0.0392026	0.413345
ZBTB34	2.17411	1.0389	2.39402	0.1218	0.546168	F2RL2	1.63841	2.90941	6.23875	0.0124984	0.256425
ADAMTS16	2.17392	-0.220534	5.36611	0.0205317	0.273699	TMEM45A	1.63681	4.94673	8.4255	0.00369995	0.129918
REL	2.17293	7.96581	6.25379	0.0123928	0.207712	CABLES1	1.63667	1.62277	1.67944	0.194999	0.640973
KCNE4	2.17252	1.75712	7.47836	0.00624448	0.13842	CHRM5	1.63665	0.310043	4.59315	0.0321	0.38498
CFAP69	2.17233	2.08132	5.57333	0.0182361	0.255287	RP11-313J2.1	1.63665	2.29181	2.31815	0.127872	0.57965
LRRK1	2.17229	4.32742	4.84073	0.0277951	0.312772	TSC22D2	1.6334	6.80849	4.95807	0.0259692	0.354379
SLC11A1	2.17097	4.16162	7.65097	0.00567419	0.131692	SEMA6B	1.63332	0.949284	5.13814	0.0234058	0.338167
TPR	2.16974	6.13758	8.53618	0.00348156	0.0972071	KIFC2	1.63318	2.12511	6.56368	0.0104081	0.235693
NLN	2.16909	2.17553	4.84772	0.0276827	0.312005	MUSTN1	1.6299	0.290817	4.89237	0.0269756	0.357793
ABCC2	2.16882	1.74041	3.73125	0.0534034	0.407558	PTPN14	1.62964	2.81856	7.83618	0.00512107	0.156164
EML4	2.16448	7.27272	6.58491	0.0102847	0.188489	BICDL1	1.62885	1.53477	6.01278	0.0142027	0.275118
TFRC	2.16405	5.94019	6.50875	0.0107345	0.19239	RLF	1.62487	5.51913	5.42067	0.0198997	0.312947
CCDC82	2.16228	3.43234	5.08416	0.0241454	0.292209	ARHGAP31	1.62475	3.31468	5.67611	0.0171975	0.297862
MARCKS	2.15627	3.07464	5.81345	0.0159041	0.235742	RP11-274B21.3	1.6246	0.326933	3.49204	0.0616644	0.477181
CHKA	2.1562	4.14841	6.52814	0.0106181	0.19239	HIST1H2BH	1.62431	1.29216	5.49275	0.0190954	0.306758
SIRPG	2.15564	4.73823	1.96409	0.161077	0.59825	NAV1	1.6241	2.71912	7.2596	0.0070523	0.18694
ATP8B1	2.15541	1.04753	5.29226	0.0214205	0.276873	BRIP1	1.6228	1.34321	6.15895	0.0130749	0.265299
RP11-23E10.4	2.15414	-0.554524	3.707	0.0541846	0.410339	CRK	1.62002	5.44233	7.48321	0.00622771	0.172498
IGHGP	2.15393	1.46967	2.57066	0.108862	0.524778	APP	1.61612	1.47727	4.00358	0.0454036	0.439248
POLE2	2.15325	2.36037	3.19302	0.0739533	0.459311	CASC1	1.61592	0.947531	5.09896	0.0239402	0.341374
ITGA2B	2.15051	2.87063	3.22807	0.0723857	0.456349	PDE5A	1.6153	2.35824	6.26938	0.0122842	0.255399
ARGFXP2	2.14989	-0.376531	4.90675	0.0267519	0.306161	DENND4A	1.6153	6.0027	6.22004	0.0126312	0.258551
RP11-793H13.10	2.14934	3.14664	3.60784	0.0575077	0.419375	STK31	1.61465	0.0326664	4.56196	0.0326896	0.387757
RAB31	2.14908	3.99421	4.71905	0.0298303	0.323838	AUTS2	1.61432	4.73938	6.12745	0.0133099	0.266885
FRAT2	2.14337	3.39114	3.11046	0.0777909	0.470793	BCOR	1.614	6.84817	5.87438	0.0153628	0.284059
2001-12-01	2.14305	0.246633	4.75958	0.0291356	0.319894	SLC8A1	1.61149	1.98327	1.1729	0.278806	0.705282
MTHFD1L	2.14187	2.6875	2.56067	0.109552	0.52667	FANCM	1.60858	2.36893	6.29818	0.0120862	0.253568
FSTL1	2.13963	1.37688	1.27817	0.25824	0.684036	SMURF2	1.60793	5.30067	6.8448	0.00888995	0.215458
ZSWIM4	2.13359	1.69886	5.5339	0.0186515	0.258792	FZD4	1.60758	0.692871	4.15019	0.0416299	0.424105
DHRS2	2.13284	1.16662	2.93532	0.0866614	0.486917	TRMT5	1.60731	2.16266	4.47784	0.034337	0.393551
RGPD4	2.13275	0.270767	3.4939	0.0615953	0.429763	MYOM2	1.60467	8.05747	1.30205	0.253839	0.689311
TNFAIP6	2.13249	0.861613	1.91443	0.166472	0.602473	GLB1L3	1.6043	1.57797	5.10626	0.0238397	0.34049
ELMOD1	2.13148	-0.0741335	4.89348	0.0269583	0.307774	MTND6P18	1.60391	-0.350139	3.41374	0.0646556	0.482244
HSPA7	2.13025	1.90554	2.89134	0.0890568	0.491274	APPL2	1.60333	5.06508	6.1036	0.0134907	0.267514
MED13L	2.1302	3.82682	6.75938	0.00932562	0.177435	ATXN7	1.59998	5.8877	2.89379	0.0889213	0.528875
ALDH1L2	2.12632	0.423677	5.06183	0.0244584	0.293631	TSPAN33	1.59976	1.85547	2.99694	0.0834221	0.522282
FPR2	2.12386	0.254645	3.0355	0.0814616	0.478363	DNAH6	1.59815	1.68313	2.51632	0.112673	0.56527
C17orf105	2.12203	1.27039	6.87494	0.00874129	0.171985	CLIC2	1.5981	0.742823	3.30412	0.0691063	0.492918
FN3K	2.12065	0.494066	5.69422	0.0170209	0.24533	RP11-58E21.1	1.59799	0.688797	4.52367	0.0334291	0.388794
USP34	2.11282	6.00328	7.41113	0.00648214	0.142149	USP8	1.59695	6.32179	7.61726	0.00578122	0.166061
PGM3	2.1117	4.45984	5.02055	0.0250482	0.297521	SPDYE9P	1.59444	0.861267	4.21781	0.0400018	0.417216
MAP3K15	2.11054	1.03247	5.15673	0.0231565	0.287163	NUP98	1.59407	6.55514	5.01708	0.0250984	0.348718
CISH	2.10999	4.50335	4.59322	0.0320987	0.334523	ARIH1	1.59389	6.05534	6.45695	0.0110519	0.243736
GOLGA7B	2.10938	2.07843	2.98229	0.0841802	0.483266	BEND2	1.59322	0.474674	4.2957	0.0382088	0.40926
ZNF727	2.10886	0.265966	1.54725	0.213543	0.645957	MSH5-SAPCD1	1.59235	0.464109	2.25424	0.133249	0.588471
SCMH1	2.10849	3.50884	6.25211	0.0124045	0.207712	RP11-44D5.1	1.59202	0.283179	4.53426	0.0332228	0.387933
CRYM-AS1	2.10789	0.315461	5.24758	0.0219774	0.279861	TMED7-TICAM2	1.59106	-0.0282253	2.29359	0.129909	0.581896
KCNK6	2.10546	4.2511	7.29579	0.00691163	0.147997	CRY1	1.59063	6.32465	6.30434	0.0120443	0.253402
EML6	2.10493	2.37771	5.16607	0.0230323	0.286916	TMEM236	1.58936	1.13619	4.33004	0.0374454	0.4068
KCNH8	2.10327	1.54328	2.99231	0.0836606	0.482244	RP11-497H16.7	1.58812	0.236577	2.63774	0.104352	0.555277
TRMT1L	2.10302	4.04055	2.64207	0.104068	0.515761	TFRC	1.58796	5.47188	5.50194	0.0189954	0.305854
CKAP2	2.10181	5.10504	6.72164	0.00952501	0.178824	NKIRAS1	1.5877	3.53951	5.05953	0.0244909	0.345346
FAM13A	2.09815	3.3452	6.23238	0.0125435	0.208482	WDR62	1.58736	1.74531	6.31095	0.0119994	0.253039
FCRL2	2.09747	4.69439	5.21441	0.0224005	0.282485	TAF4B	1.58667	2.57673	3.43878	0.0636827	0.480768
ACPP	2.09694	1.56152	3.16398	0.0752795	0.464684	SPDYE8P	1.58649	0.798042	3.57184	0.0587671	0.469176
RAB3GAP1	2.09624	5.37875	6.48034	0.0109074	0.192876	RP11-61L19.3	1.58433	2.407	7.487	0.00621462	0.172498
ADCY3	2.09607	2.17603	6.09111	0.0135864	0.217613	DGKH	1.58363	1.54862	6.91001	0.00857143	0.209557
TNFRSF17	2.09565	0.571197	3.26229	0.07089	0.452432	RP1-34B20.21	1.58304	2.94368	5.60251	0.0179348	0.301126
JMY	2.094	5.23567	4.6429	0.0311822	0.329677	SAP30	1.57902	1.32324	4.97253	0.0257529	0.353501
RALGAPA1	2.08891	7.0123	5.71524	0.0168183	0.243909	ABCA6	1.57837	0.803993	3.7294	0.0534625	0.461556
CTC-429P9.4	2.08669	0.0195575	2.1933	0.138612	0.573348	EBF1	1.57799	2.94369	4.39374	0.0360712	0.401451
LY6G5B	2.08481	3.12736	4.26517	0.0389013	0.359098	KBTBD12	1.57683	0.0890189	4.6154	0.0316861	0.383019
FERMT2	2.08351	1.75222	2.62814	0.104985	0.518348	SLC4A5	1.57218	1.38571	6.51177	0.0107163	0.237836
DNAJC18	2.08324	3.47228	2.86966	0.0902637	0.493304	CWF19L2	1.57145	4.9792	8.04722	0.00455736	0.14727
RASAL2	2.08313	1.61752	5.90069	0.0151349	0.229152	WRN	1.57038	3.62987	6.54654	0.0105088	0.235693
GNAQ	2.08067	3.92084	5.24473	0.0220133	0.279861	PIR	1.56949	0.201303	5.04894	0.0246409	0.34684
ALOX5	2.08034	4.45878	5.1071	0.0238281	0.291115	LGMN	1.56808	2.5007	3.53783	0.0599838	0.47336
SEC31B	2.07793	3.27125	3.93395	0.0473205	0.389353	RYBP	1.56781	3.81364	3.99992	0.0455025	0.439291
ACRBP	2.0773	3.16457	2.17766	0.140027	0.573732	DCTN6	1.56655	5.2297	4.02374	0.0448641	0.437362
HIST2H2BF	2.07717	3.0895	3.53499	0.0600867	0.426455	MILR1	1.5663	1.30113	4.55143	0.0328913	0.387757
GP1BB	2.07716	2.42118	3.16224	0.0753597	0.464976	HES2	1.56592	1.44536	4.12497	0.0422547	0.42765
RP11-646I6.3	2.07322	0.660493	5.90414	0.0151054	0.229152	NECTIN3	1.56588	1.16622	3.05622	0.0804285	0.518976
IFNGR2	2.07156	5.12618	6.96083	0.00833134	0.16605	FAM160B1	1.56508	5.457	4.86457	0.0274136	0.359454
KCNJ14	2.07115	0.836091	5.25445	0.0218907	0.27938	TNFRSF6B	1.56388	0.125391	2.29566	0.129736	0.581896
ARHGAP11A	2.07026	3.58826	3.2044	0.0734402	0.458301	ORC6	1.56366	5.53273	6.37673	0.0115626	0.250675
DNAJC2	2.06959	5.84101	6.34904	0.0117445	0.201672	MYO5C	1.5628	0.673934	3.57032	0.058821	0.469176
AC007256.5	2.06888	0.493505	1.92787	0.164991	0.600858	ZNF597	1.56229	3.4517	4.39003	0.0361497	0.401472
RP11-22B23.1	2.06733	1.76037	4.41946	0.0355313	0.345033	TNF	1.5622	7.91695	1.90482	0.16754	0.617766
HTR7P1	2.06628	1.39431	3.3389	0.0676598	0.443731	LYZ	1.56186	7.06867	2.48773	0.114737	0.566957
NPIPB3	2.0653	4.2731	7.29671	0.00690809	0.147997	NR2C2	1.56131	4.9937	4.85026	0.027642	0.359665
FLT1	2.06479	1.28862	4.43009	0.0353106	0.343933	RP11-665C16.1	1.56045	0.159909	3.81889	0.0506777	0.45604
RB1CC1	2.06448	6.68194	6.13267	0.0132706	0.214997	RALGAPA1	1.56002	6.58471	4.6203	0.0315957	0.383019
DIRAS2	2.06176	0.213515	4.29348	0.0382587	0.357838	RICTOR	1.5588	6.40687	6.76654	0.00928829	0.221649
RPS2P46	2.05966	0.836899	4.71889	0.029833	0.323838	SLC1A5	1.55589	6.10752	5.89295	0.0152016	0.282972
RP11-78H18.2	2.05683	0.372672	5.80351	0.0159942	0.236577	RP11-646I6.3	1.55444	0.30602	4.014	0.0451238	0.438395
RASL10B	2.05612	0.750593	4.79048	0.0286175	0.318194	ZNF462	1.55411	0.835763	2.95336	0.0856994	0.523992
NEK5	2.05571	2.42166	6.85581	0.00883533	0.172014	GRK7	1.55402	0.149562	4.81047	0.0282873	0.365301
GAPT	2.05542	4.85414	3.88956	0.048587	0.393351	OR7E94P	1.55375	0.918597	5.7418	0.0165658	0.293974
LRP2BP	2.05383	2.22167	4.6126	0.0317379	0.332482	RGS17	1.55263	3.29189	1.91899	0.165968	0.616708
FAXDC2	2.05233	2.94835	4.68978	0.0303425	0.325811	RP11-583F2.1	1.55262	1.5475	4.85164	0.0276199	0.359665
ERBB3	2.05144	1.1513	5.35277	0.0206893	0.274645	MBTD1	1.55071	3.52057	7.44523	0.00636047	0.175217
LLNLF-187D8.1	2.04989	2.42757	4.97868	0.0256616	0.300757	MYOM3	1.54965	-0.440957	3.54363	0.0597746	0.472779
SACS	2.04954	4.87571	5.88749	0.0152488	0.229888	SLC35A3	1.54944	4.8423	5.36015	0.020602	0.317701
ZNF619	2.0493	3.06983	6.72316	0.00951688	0.178824	KIAA1456	1.549	1.97552	6.72175	0.00952441	0.224596
RASEF	2.04745	3.95899	7.22287	0.00719806	0.152282	RINT1	1.54698	4.45224	6.30307	0.0120529	0.253402
CXorf21	2.04598	2.85346	5.70135	0.0169519	0.244839	ATP2B1	1.54472	6.30824	5.68472	0.0171132	0.297862
HERC1	2.04307	6.94277	5.85883	0.0154991	0.231928	ARHGAP21	1.54126	1.77471	3.90743	0.048073	0.447636
RP11-226E21.4	2.04077	1.25145	5.07725	0.0242418	0.29244	RBBP8	1.5402	4.41367	4.04726	0.044243	0.434776
CTD-2545M3.6	2.04054	1.00171	5.13995	0.0233813	0.288283	RP11-102M11.1	1.54018	0.481866	4.06017	0.043906	0.433114
CCDC38	2.04036	0.918651	5.17714	0.0228859	0.286044	BTNL9	1.53967	0.984707	4.47472	0.0343999	0.393562
ARHGEF5	2.03979	-0.188571	4.10424	0.0427758	0.374552	CARD14	1.53896	1.2836	4.60606	0.0318592	0.384246
RP11-278C7.1	2.03952	0.847669	4.9659	0.0258519	0.302206	RP11-434B12.1	1.53834	1.91858	6.09798	0.0135337	0.267986
SMG1P2	2.03771	4.97081	6.85531	0.00883782	0.172014	AKR7L	1.53677	0.0979907	3.9572	0.0466713	0.443823
PEBP1P3	2.03632	2.69211	6.51381	0.010704	0.19239	CENPCP1	1.5363	0.401144	4.56008	0.0327256	0.387757
KRTAP9-6	2.03422	-0.453396	4.29341	0.0382603	0.357838	NEK5	1.53622	2.01884	4.9833	0.0255931	0.351654
TMEM236	2.03343	1.46813	4.43756	0.0351565	0.343933	CD163	1.53423	1.1516	5.96869	0.0145621	0.278094
FBXW10	2.03276	0.103548	5.10242	0.0238924	0.291145	SMIM18	1.53322	0.429394	3.8344	0.0502109	0.455411
SEMA5A	2.03173	0.0375337	4.88326	0.0271183	0.309	SIGLEC15	1.53318	0.711714	4.9201	0.026546	0.357793
CLIC4	2.03169	3.98623	6.7837	0.0091994	0.176137	AIM1	1.53318	6.15845	4.29495	0.0382258	0.40926
FBLN1	2.0314	-0.256522	4.57459	0.0324495	0.334964	ZNF425	1.53254	1.1955	4.98817	0.0255211	0.351654
JAM2	2.03118	0.417398	5.03343	0.0248627	0.296324	PMS2P3	1.53254	2.53583	6.79762	0.00912796	0.219322
CR1	2.03109	1.79805	4.00384	0.0453968	0.38249	CLIC5	1.53117	1.64175	1.84698	0.174135	0.623584
TP53INP2	2.03088	4.25785	3.4858	0.0618975	0.430901	PELO	1.53108	4.23769	5.22896	0.0222138	0.327679
POTEC	2.02791	-0.479653	4.22608	0.0398072	0.364044	DLG3	1.53009	3.1138	2.59204	0.107402	0.559243
AZIN2	2.0275	3.06831	3.76323	0.0523912	0.404906	PBLD	1.52953	1.43268	5.614	0.0178175	0.300829
UVRAG	2.02583	6.13913	6.6885	0.00970368	0.181362	ZNF540	1.52934	2.39438	2.93841	0.0864957	0.524591
TRAT1	2.02566	3.34298	1.47299	0.224874	0.655815	MIPOL1	1.5287	4.5264	7.21419	0.00723296	0.188453
TERB1	2.02541	0.0762068	5.28164	0.0215514	0.277484	ALDH7A1	1.52848	2.72046	5.49952	0.0190217	0.305925
APOL4	2.02284	2.95083	5.74021	0.0165808	0.241957	ARHGAP32	1.52422	0.429808	2.18808	0.139083	0.59254
CD86	2.0226	4.05026	2.50709	0.113335	0.531688	PRKCA	1.52413	4.14272	3.23262	0.0721851	0.499605
PRKCA	2.02241	4.53893	3.68806	0.0548033	0.412003	SOWAHC	1.52364	1.84167	4.37594	0.0364498	0.403386
TCF4	2.02076	5.68372	5.95542	0.0146721	0.226133	RP11-231C14.4	1.52279	4.9475	6.68222	0.0097379	0.228708
ZFYVE9	2.0205	0.721374	1.48299	0.223307	0.654061	ZFPM1	1.5219	0.151876	3.81754	0.0507187	0.45604
HLA-DQA2	2.01986	4.22162	1.73929	0.187229	0.624412	MCAM	1.52044	0.692146	5.0314	0.0248918	0.348718
IGKV4-1	2.01972	5.14054	3.29089	0.0696655	0.448472	PLEKHG4B	1.52026	-0.353067	3.56954	0.0588487	0.469176
TFPI	2.01898	3.65703	6.66965	0.00980682	0.182174	RP11-353N4.5	1.51832	-0.394645	2.99361	0.0835937	0.522282
EBLN2	2.01807	2.28221	5.17392	0.0229284	0.286321	STRC	1.51707	0.891564	4.61163	0.0317558	0.383487
RP11-402K9.1	2.01689	-0.638465	3.04852	0.0808106	0.476921	PTGIR	1.51507	0.378035	4.05918	0.0439319	0.433114
TBC1D3L	2.0138	4.45806	6.50643	0.0107485	0.19239	RHEBP1	1.51414	1.15265	2.42765	0.119211	0.568953
RELL1	2.0129	2.97911	6.04947	0.0139105	0.220551	DIRAS2	1.51256	-0.132417	3.4999	0.0613726	0.477181
ZCCHC11	2.01176	6.02414	6.49152	0.0108391	0.19239	ZNF662	1.51239	0.71879	3.75982	0.0524981	0.457957
PERP	2.01171	2.80408	2.40235	0.121153	0.546168	RP11-1070B7.2	1.51235	1.46372	1.65242	0.19863	0.643169
AFAP1L2	2.01088	3.46687	4.61317	0.0317274	0.332482	CRYM-AS1	1.51222	-0.0647153	3.91574	0.0478361	0.447259
WDR31	2.00866	1.7888	6.50928	0.0107313	0.19239	SMAD4	1.51074	5.23367	6.37303	0.0115868	0.250777
MTBP	2.00865	3.22582	5.46187	0.0194358	0.266529	RP11-310N16.1	1.50924	0.14852	4.42379	0.0354411	0.399321
FAM21EP	2.00809	0.804224	3.99756	0.0455662	0.382729	RNF212	1.50729	0.714389	3.91026	0.0479922	0.447543
ADAM28	2.00769	5.24954	6.38618	0.0115012	0.199624	NEURL4	1.50672	1.86406	2.84816	0.0914787	0.533435
RP11-231P20.2	2.00602	0.0672195	4.16349	0.0413042	0.371087	GRK2	1.5061	6.22635	3.69442	0.0545947	0.463872
CLCN1	2.00554	0.466566	1.26819	0.260106	0.685522	RP11-566K19.12	1.50548	0.403088	4.54624	0.0329912	0.387757
ZNF850	2.00519	3.03728	5.43594	0.0197265	0.268947	PDE6A	1.50526	1.26754	6.00615	0.0142561	0.275321
HYDIN	2.00451	0.849981	4.2859	0.0384297	0.357843	ADAM32	1.50338	2.29156	6.31453	0.0119753	0.252967
HHLA1	2.0044	0.725992	5.2096	0.0224626	0.282504	AHCTF1	1.50321	3.6624	4.1938	0.040572	0.419234
LMCD1	2.0041	-0.464874	3.99387	0.045666	0.382883	PER3	1.5026	4.42719	2.6537	0.103309	0.55299
HELLS	2.00248	4.01888	5.3824	0.0203409	0.273274	LGSN	1.50187	-0.0356928	3.9812	0.0460108	0.441755
HSPH1	2.00228	6.9595	6.0554	0.0138638	0.220307	TNFRSF12A	1.50163	2.18388	3.73102	0.0534106	0.461556
RP11-1070B7.2	1.99831	1.82528	2.11318	0.146036	0.582066	RARA	1.50139	5.59008	4.16191	0.0413427	0.422816
NUSAP1	1.99809	2.76246	5.88553	0.0152658	0.2299	SPINK9	1.50045	1.18015	5.76568	0.0163422	0.292008
ACVR1	1.9974	1.07339	3.89231	0.0485078	0.392972	RP11-52B19.10	1.49674	0.0395451	3.76615	0.0523	0.457413
RAB11FIP5	1.99689	3.98323	4.46511	0.0345938	0.343273	NLRP12	1.49639	0.451587	4.48913	0.034111	0.391925
CSPP1	1.99365	4.66541	5.79024	0.0161154	0.237111	AL354822.1	1.49473	1.69278	3.58103	0.0584429	0.468205
ZDHHC15	1.99219	0.961882	5.22285	0.022292	0.281926	ERBB3	1.49442	0.747046	4.66797	0.0307301	0.37964
PHACTR1	1.9918	6.38091	6.05263	0.0138856	0.220405	AGXT	1.49306	0.167725	4.07954	0.0434054	0.431273
ORC6	1.99167	5.88117	6.73804	0.00943783	0.178485	SPDYE1	1.49162	2.33294	5.72642	0.0167115	0.294664
FCRL1	1.9878	5.83419	4.03415	0.0445881	0.379879	ENC1	1.49142	4.47608	3.65619	0.0558613	0.465032
DSG2	1.98684	-0.0848686	4.078	0.0434451	0.378482	NAA16	1.49099	4.82107	5.09201	0.0240364	0.342046
CTRC	1.98638	1.58553	4.16888	0.041173	0.371004	SMG1P7	1.48963	0.50601	3.77781	0.0519365	0.457346
RTEL1-TNFRSF6B	1.98632	1.63716	6.3481	0.0117507	0.201672	SNTA1	1.48894	1.99733	4.52267	0.0334485	0.388794
LINC01207	1.98589	0.598789	4.82419	0.028063	0.314639	AGAP9	1.48761	0.953919	1.28591	0.256802	0.691054
IGKV2D-30	1.98536	2.29535	5.31394	0.0211555	0.275976	TPR	1.48734	5.58756	7.24417	0.00711315	0.18694
SLC41A2	1.98478	2.999	1.47059	0.225253	0.656317	JRKL	1.48732	1.94338	3.14846	0.0759986	0.511543
PHBP9	1.98465	1.23958	3.9507	0.0468518	0.387151	FCN1	1.48711	4.27096	2.26522	0.132307	0.586167
RP11-566K19.12	1.98431	0.725903	4.98403	0.0255823	0.300326	STRA6	1.48613	0.0167149	4.00894	0.0452595	0.43888
FFAR4	1.9816	0.0757852	3.86773	0.049223	0.395749	ZKSCAN8	1.48553	3.61724	5.43914	0.0196904	0.311653
FRRS1	1.97863	1.28793	4.94142	0.0262205	0.303276	BRD1	1.48515	4.87954	4.00684	0.0453159	0.43888
ABRA	1.97819	1.4064	2.94986	0.085885	0.486196	LINC00672	1.48514	1.89345	5.82359	0.0158126	0.287802
ABCC1	1.97786	3.8154	6.51693	0.0106852	0.19239	TYRO3	1.48438	2.66525	5.7283	0.0166937	0.294664
PDE4C	1.97779	2.32642	5.90717	0.0150793	0.229152	RPL21P75	1.48238	-0.421543	1.81474	0.17794	0.627126
ADAM32	1.97747	2.6588	6.24661	0.0124431	0.207712	TGIF2	1.48214	6.04635	4.79548	0.0285344	0.366177
MAP4K4	1.97718	4.40359	6.09127	0.0135851	0.217613	IDS	1.48202	8.97659	4.61521	0.0316896	0.383019
MVB12B	1.97676	3.04976	3.98481	0.0459122	0.38358	BBS5	1.47995	1.40691	5.42259	0.0198778	0.312947
LRRC7	1.97673	0.716609	3.2449	0.0716462	0.454178	ZNF420	1.47995	4.46082	5.13674	0.0234246	0.338167
APBB2	1.97606	2.04143	3.57065	0.0588093	0.423429	ZNF257	1.47968	1.87604	5.23062	0.0221926	0.327679
AC105339.1	1.97538	-0.0346807	4.14482	0.0417622	0.372743	PCDHGA8	1.47954	0.725333	5.02227	0.0250233	0.348718
FAM161A	1.97491	2.50193	4.8038	0.0283971	0.317018	TNFRSF10B	1.47909	4.293	4.23383	0.039626	0.4153
DNAJC5B	1.97208	1.25925	3.86897	0.0491866	0.395749	NFKB1	1.47809	5.27245	3.01128	0.082687	0.522282
GSDMB	1.97015	2.91231	4.36813	0.0366172	0.351538	PRMT9	1.47725	4.88853	4.35237	0.0369575	0.404997
MILR1	1.96884	1.60169	4.06738	0.0437191	0.379302	RP11-101O6.2	1.47711	-0.315714	2.73877	0.0979399	0.545787
DENND6B	1.9684	2.50893	4.01959	0.0449745	0.380477	GINS3	1.4771	3.40068	5.53159	0.0186761	0.304721
RANBP9	1.96796	3.71193	5.73218	0.0166568	0.242313	RP11-104N10.2	1.47663	2.26069	5.62345	0.0177217	0.300236
NF1	1.96733	5.92437	6.12441	0.0133327	0.215755	RPRD1B	1.47659	4.77905	4.86401	0.0274225	0.359454
APPL2	1.96718	5.36216	6.67257	0.00979078	0.182174	SLC16A10	1.47546	1.1764	5.02775	0.0249443	0.348718
TEX12	1.96704	1.26547	2.33817	0.126238	0.554039	SREK1	1.47426	6.40257	5.9853	0.0144256	0.277003
BCL10	1.96498	3.30749	4.91125	0.0266823	0.30586	KRT42P	1.47311	-0.2259	3.39424	0.0654246	0.484267
ABHD1	1.96476	2.45013	3.95013	0.0468679	0.387151	GXYLT2	1.47143	-0.380784	3.19614	0.0738122	0.505107
YBX3	1.96456	4.13932	5.21126	0.022441	0.282485	SPDYE16	1.47049	3.83135	5.22596	0.0222521	0.327679
ANKDD1A	1.96284	2.21065	3.84396	0.0499254	0.398446	LYG1	1.47005	0.837792	2.4336	0.11876	0.568745
KIAA1024L	1.96272	-0.121377	4.36216	0.0367457	0.351538	SLC6A20	1.46971	0.586861	4.10262	0.0428168	0.42909
HSD17B13	1.96271	2.2983	3.5578	0.0592664	0.425164	OTULIN	1.46969	6.0167	3.26114	0.0709399	0.49665
ARHGEF4	1.96257	0.536425	4.87078	0.0273151	0.309097	KB-1980E6.2	1.46858	-0.230463	3.24374	0.0716967	0.497953
TRPM7	1.9622	5.65571	5.50918	0.0189169	0.261739	DDIAS	1.46858	0.932771	1.92752	0.16503	0.616708
FAM214A	1.96145	5.92453	4.92403	0.0264857	0.304597	CHST5	1.46842	0.104587	3.74503	0.0529647	0.458962
KMO	1.95967	3.80543	2.07849	0.149388	0.583245	PDZK1	1.46795	0.798357	2.65687	0.103103	0.552774
BLNK	1.95922	4.80274	4.21848	0.039986	0.364262	EREG	1.46781	1.78776	3.57927	0.0585048	0.468307
AMY2A	1.95825	0.723762	4.247	0.0393197	0.361224	BRMS1L	1.46752	3.62111	2.70334	0.100138	0.550365
FTH1P4	1.95678	0.0982392	3.92589	0.047548	0.389634	ZNF292	1.46618	6.71257	4.70995	0.0299885	0.376136
BIRC3	1.95585	7.15574	6.18816	0.0128608	0.211761	MORC4	1.46605	6.16027	6.7291	0.00948523	0.22405
LDB1	1.95465	5.04836	4.94603	0.0261506	0.302899	PITPNA	1.46592	5.58823	5.9423	0.0147817	0.279655
SLC7A14	1.9541	2.28183	4.60021	0.031968	0.334148	HTN1	1.4637	1.18254	5.41801	0.0199301	0.312963
IGLC2	1.954	7.08944	4.8382	0.0278359	0.312982	KIF27	1.46307	2.36861	5.70898	0.0168783	0.296167
PLEKHM2	1.95226	0.510011	2.15791	0.141837	0.576459	CSMD3	1.46262	-0.104987	3.4384	0.0636973	0.480768
NOL3	1.95211	0.274158	4.01849	0.0450041	0.380499	CNTLN	1.46252	0.782835	2.76122	0.0965745	0.54213
FAM129C	1.95206	5.05189	4.75345	0.0292396	0.320591	KIAA1109	1.46243	6.51962	5.56176	0.0183569	0.303269
ADAMTSL3	1.95148	4.07506	6.81544	0.0090373	0.174453	TRIM33	1.4622	5.27534	7.10264	0.00769706	0.195365
RP3-461P17.10	1.95086	0.125183	4.7647	0.0290492	0.319745	PRDM5	1.46193	0.915243	4.44667	0.0349694	0.397025
DCBLD1	1.94724	3.00759	4.89678	0.0269068	0.307435	ABCC9	1.46159	3.25542	6.45734	0.0110495	0.243736
RP11-15E18.5	1.94098	0.352831	4.92237	0.0265112	0.304641	KIF3B	1.46151	3.34174	5.53077	0.0186849	0.304721
ZNF275	1.93958	2.60712	2.51168	0.113005	0.531363	TBC1D15	1.4615	5.61865	4.31821	0.0377066	0.408408
NUAK1	1.9394	2.35313	1.36141	0.243293	0.671891	AP1G1	1.46118	6.61519	5.4118	0.0200011	0.313724
ATG2A	1.9391	4.93547	4.74704	0.0293487	0.321287	SEPT7P1	1.46036	0.877172	1.63886	0.200482	0.645141
SMCHD1	1.93909	6.7205	6.24032	0.0124874	0.207794	MAST1	1.45939	0.961164	4.98582	0.0255559	0.351654
RAPGEFL1	1.93818	1.26466	2.05435	0.151772	0.586421	DUSP10	1.45932	6.99833	2.9407	0.0863734	0.524477
ZNF382	1.93787	4.09006	4.68672	0.0303966	0.325932	ABCB9	1.45862	2.02028	4.97046	0.0257838	0.353578
RP5-1063M23.3	1.93762	-0.0839251	4.25675	0.0390946	0.360094	MTERF2	1.45813	4.39861	5.79084	0.0161099	0.290182
PKP2	1.93734	0.116391	4.63671	0.031295	0.329677	CYP2B7P	1.45614	0.114857	3.9311	0.0474009	0.446157
TMEM17	1.93668	2.03616	4.7175	0.0298571	0.323838	MEGF11	1.45199	1.53464	2.76423	0.0963931	0.541945
UHRF1	1.93636	2.91699	3.31455	0.068669	0.445998	WDR47	1.45189	5.18916	4.80445	0.0283864	0.365682
MARK2P8	1.93469	0.196643	2.47585	0.115607	0.536444	HOMER1	1.45109	2.54395	2.99572	0.0834849	0.522282
RP11-196G18.24	1.93301	3.45732	3.2924	0.0696013	0.448468	RP1-179N16.3	1.45062	1.24612	3.02176	0.0821544	0.522282
ATP2B1	1.93259	6.62574	6.26525	0.0123129	0.207089	EPHA10	1.44932	0.103158	3.91413	0.0478819	0.447259
CNN1	1.9322	-0.111221	4.33318	0.0373763	0.354447	SUMO4	1.44802	-0.456536	2.78257	0.0952951	0.539674
NAV3	1.9302	1.1144	5.19427	0.0226614	0.284245	SLC16A1	1.44712	4.62628	4.06544	0.0437694	0.433053
SIGLEC6	1.92955	3.06085	1.91904	0.165963	0.602232	RP13-104F24.1	1.44704	0.219351	3.51514	0.0608104	0.47552
SCIN	1.92839	2.78137	5.59588	0.0180028	0.254052	HIST1H3J	1.44649	0.560325	2.4235	0.119528	0.56949
EPHA4	1.92814	6.19629	4.95527	0.0260113	0.302712	RBM25	1.44633	6.57803	5.65504	0.0174053	0.299059
KIAA1462	1.92793	1.7523	4.85043	0.0276392	0.311815	MPV17L	1.44615	3.92071	6.60916	0.0101456	0.234013
GPR12	1.92772	-0.0112633	4.76235	0.0290889	0.319894	DNAJA1	1.44596	9.5	3.63234	0.0566672	0.466512
CEP112	1.92764	2.0662	6.11601	0.0133963	0.216288	FAM65C	1.44231	1.17112	2.4702	0.116023	0.567014
ID3	1.9273	3.022	4.79078	0.0286124	0.318194	FSIP2	1.44199	0.895723	4.63122	0.0313953	0.382672
TSC1	1.92681	4.29199	4.0211	0.0449345	0.380366	EZH2	1.44169	5.07728	5.26954	0.0217017	0.3244
NUP98	1.92504	6.82801	5.02482	0.0249865	0.297455	DENND5A	1.44103	3.42281	3.9029	0.0482028	0.44801
HERC2P8	1.92427	1.58156	5.01586	0.0251162	0.297558	MCM10	1.44011	0.796939	2.56455	0.109284	0.561776
DENND5B	1.9238	4.48542	2.34631	0.12558	0.553208	ZKSCAN4	1.43844	1.76647	2.69218	0.100842	0.551631
KHDC1	1.92267	3.69984	3.18347	0.0743866	0.460957	MCEMP1	1.43793	0.661983	1.67576	0.195489	0.640985
PTPRN	1.92243	2.07104	1.94471	0.163158	0.600413	UBR5	1.43776	5.11867	5.46437	0.0194081	0.308935
ANKRD30B	1.9223	0.150724	4.65779	0.0309129	0.328438	ZNF813	1.43759	2.64313	4.10495	0.0427579	0.428807
CLCN4	1.92211	1.74414	1.28024	0.257855	0.683836	NUDT17	1.43696	2.38838	4.80747	0.0283366	0.365599
RIC3	1.92116	2.37768	2.50741	0.113312	0.531688	SLC19A3	1.43608	0.685637	4.66351	0.0308102	0.380052
TMEM130	1.92089	0.794111	4.68448	0.0304363	0.32611	KBTBD7	1.43604	3.17984	2.32736	0.127117	0.579331
MICAL3	1.91729	3.92536	6.50921	0.0107317	0.19239	ZNF644	1.43516	6.34933	3.53163	0.0602087	0.473635
QRSL1P3	1.91684	3.69177	2.1939	0.138558	0.573348	AC011330.5	1.43512	0.243666	1.2742	0.25898	0.692599
LAMB4	1.91621	-0.0760955	4.15921	0.0414087	0.371087	SLC37A3	1.43474	4.53512	4.21375	0.0400977	0.417734
VIM	1.91621	9.02511	5.36831	0.0205058	0.273699	HIF1A	1.43399	6.86369	5.44746	0.0195968	0.311142
ERRFI1	1.91578	3.10829	1.57765	0.209099	0.644023	ZNF619	1.43376	2.59701	3.779	0.0518996	0.457346
USP37	1.91514	4.33429	3.52206	0.0605573	0.427783	SLC6A6	1.43286	4.99882	1.81363	0.178073	0.627272
MREG	1.91507	2.80129	4.42387	0.0354395	0.344413	FERMT2	1.43272	1.27922	1.64938	0.199044	0.643356
ATRX	1.91439	7.32399	6.42514	0.0112516	0.196613	GJC1	1.43233	1.93522	4.75245	0.0292567	0.371792
N4BP1	1.91343	4.423	4.06148	0.043872	0.379302	ADH4	1.43221	-0.211403	3.70849	0.0541362	0.463872
CLEC3A	1.91289	-0.0426886	4.45772	0.0347437	0.343273	TLE4	1.43163	6.1849	4.98464	0.0255734	0.351654
CENPN	1.9124	3.98065	5.06798	0.0243717	0.293188	C9orf66	1.43105	3.04249	3.87884	0.0488984	0.450257
CCDC144B	1.91039	4.62471	5.36756	0.0205146	0.273699	RP13-104F24.3	1.43074	0.518076	3.52979	0.0602754	0.473635
GCSAM	1.90971	0.767333	1.14319	0.284979	0.704786	ZNF850	1.43069	2.59422	4.00003	0.0454994	0.439291
PLEKHG4B	1.9089	-0.135939	3.61025	0.0574245	0.419202	BMS1P2	1.42986	2.0926	4.2681	0.0388342	0.41195
IZUMO4	1.90848	0.293179	2.46438	0.116454	0.538074	GIPR	1.42795	2.48069	3.9646	0.0464665	0.443116
RP5-966M1.6	1.90769	0.330171	2.52746	0.11188	0.529013	SPATA17	1.42775	1.48567	2.2055	0.137519	0.591408
RBM25	1.90757	6.94837	6.22094	0.0126248	0.209341	RP11-347C12.1	1.42631	1.34607	5.12517	0.0235813	0.339027
LIX1	1.90733	0.164955	3.67336	0.0552887	0.412725	MYLK3	1.42617	2.33733	5.3315	0.0209434	0.31918
TYRO3	1.90341	2.99438	4.88536	0.0270855	0.308976	ATAD5	1.42538	2.99082	3.72793	0.0535097	0.461679
XXbac-BPG248L24.12	1.90282	2.32424	4.56686	0.0325962	0.335252	RP11-169L17.3	1.42531	0.320751	3.91245	0.0479298	0.447259
MGLL	1.90092	3.0204	2.09962	0.147336	0.582563	CASZ1	1.42483	4.3563	5.34772	0.0207494	0.317701
HOOK1	1.90035	2.23877	1.53633	0.215164	0.646547	ZNF879	1.42459	2.2687	2.51916	0.112471	0.56527
AP005901.1	1.89962	0.133459	4.13139	0.0420947	0.373718	WDR35	1.42365	3.58787	5.38505	0.02031	0.315733
ZNF746	1.8995	4.12188	3.54446	0.0597446	0.425351	RP11-490K7.4	1.42223	-0.0206902	3.62367	0.056963	0.466865
TEKT4P2	1.89926	0.960027	2.64735	0.103722	0.515237	PIK3R3	1.42162	3.33126	4.29303	0.038269	0.40926
CCDC180	1.89905	3.48305	2.26391	0.13242	0.563843	NT5DC2	1.42088	0.430195	3.25063	0.071396	0.497728
SLC24A4	1.89888	2.44617	4.96377	0.0258838	0.302206	REEP2	1.41924	0.774657	3.66752	0.0554827	0.464404
KB-1980E6.2	1.89745	0.0121927	3.76969	0.0521892	0.404861	CCNB1	1.41734	3.10907	3.13748	0.0765118	0.513265
BCO2	1.89369	1.87879	4.06951	0.0436639	0.379302	PLEKHD1	1.41693	1.05268	4.6963	0.0302276	0.378104
RETN	1.89352	-0.726799	2.19063	0.138852	0.573348	RP11-480I12.9	1.41603	0.716674	3.56535	0.0589975	0.469826
RP11-526D8.11	1.89157	0.207357	3.34703	0.0673264	0.443731	MTMR11	1.41564	1.0703	1.50701	0.219596	0.662858
ASAP3	1.89051	-0.290332	3.33194	0.0679468	0.443731	IL3RA	1.41514	1.56431	2.72031	0.0990788	0.547778
STARD8	1.88986	1.16631	4.72915	0.0296556	0.323142	AC003003.5	1.41429	0.301441	4.23128	0.0396855	0.4153
FAM185A	1.88904	3.51953	2.37968	0.122923	0.548392	FRY	1.41359	1.16737	2.68751	0.101138	0.551631
BCL3	1.88879	5.90361	3.14349	0.0762304	0.467413	RAB3GAP1	1.41131	4.83334	3.42054	0.06439	0.481976
FAM134B	1.88865	3.0382	2.79229	0.094719	0.498811	IQCC	1.41081	1.91294	5.06103	0.0244697	0.345346
TLR10	1.88823	4.60939	3.27223	0.0704618	0.450107	NUPR1	1.41013	2.66412	5.28196	0.0215474	0.323833
PDGFA	1.88767	2.92773	5.604	0.0179195	0.254052	EIF2AK2	1.40792	6.08957	3.65588	0.0558715	0.465032
ABCC9	1.88717	3.5929	6.25	0.0124193	0.207712	NPPA-AS1	1.40732	1.29823	4.62044	0.0315931	0.383019
BUB1	1.88664	1.94896	1.72029	0.189656	0.625807	MOCOS	1.40633	0.291326	3.32009	0.0684381	0.492364
HERC2P5	1.88615	1.55304	4.78399	0.0287254	0.318194	ADAMTS17	1.40603	1.46285	2.89174	0.0890345	0.528875
AGBL1	1.88608	0.0301246	4.07674	0.0434775	0.378482	SEC61A2	1.40601	3.29203	5.40742	0.0200514	0.314161
KCNH6	1.88582	-0.40279	3.86768	0.0492245	0.395749	ZNF484	1.40594	3.52333	3.27985	0.0701352	0.495239
NR4A3	1.88562	5.59419	2.67053	0.102222	0.512487	LYPD5	1.40592	1.24608	4.25669	0.0390959	0.412728
CACNB2	1.88459	2.64488	3.68448	0.0549212	0.412447	HTRA4	1.40584	0.262564	3.95213	0.0468121	0.444096
KLF4	1.88319	5.21162	2.11893	0.145488	0.581087	ABCC1	1.40566	3.36905	5.25018	0.0219445	0.326107
E2F6	1.88305	4.29959	4.24915	0.0392699	0.361002	CD3D	1.40426	5.70285	1.82245	0.177022	0.626484
FAM63A	1.88068	3.96997	5.49181	0.0191058	0.26354	TTLL7	1.40383	2.0045	3.58804	0.058197	0.467182
LPO	1.87966	0.419457	4.57142	0.0325095	0.335219	FMR1	1.4017	5.36	5.95928	0.01464	0.27844
C7	1.87729	-0.147336	4.29324	0.0382641	0.357838	ANKHD1-EIF4EBP3	1.40101	2.59733	3.19128	0.0740319	0.505619
GNG11	1.87656	3.57724	1.94337	0.163304	0.600567	WHRN	1.39961	3.7164	2.45203	0.117373	0.567781
APP	1.87453	1.68422	4.5976	0.0320168	0.334411	PER2	1.39871	5.02897	4.08464	0.0432747	0.430465
TMEM136	1.87426	-0.125696	4.27039	0.038782	0.358855	SLC30A2	1.39861	0.898708	4.6918	0.0303069	0.378104
JRK	1.87389	3.90084	4.40931	0.0357432	0.345935	KMT2E	1.39749	8.89047	5.67638	0.0171948	0.297862
SAMD12	1.87214	4.23985	6.00508	0.0142647	0.222793	KLHL35	1.3969	1.18238	3.65688	0.0558381	0.465032
EIF4EP1	1.87194	1.12311	3.49473	0.0615644	0.429763	LMTK2	1.39679	3.03369	4.34812	0.0370499	0.404997
FKTN	1.87106	2.5109	1.5737	0.20967	0.644538	SRGAP1	1.39666	2.84587	5.61272	0.0178305	0.300829
AIM1	1.87047	6.43365	4.23946	0.0394947	0.362291	BDP1	1.39477	5.6395	6.19521	0.0128097	0.260675
TUBB6	1.86984	3.42392	5.77143	0.0162888	0.238187	HIST2H2BE	1.39439	4.53522	2.78839	0.0949493	0.538599
EPB41L5	1.86859	4.13494	5.28237	0.0215424	0.277484	RGCC	1.3942	7.97451	1.63773	0.200637	0.645141
LIPG	1.86589	1.93335	5.0933	0.0240185	0.291456	NPIPP1	1.39273	1.1224	3.9291	0.0474573	0.446157
C14orf132	1.86306	1.14267	2.40846	0.120681	0.545764	AC006486.9	1.39247	0.258595	2.21611	0.136577	0.59123
C1orf228	1.86251	2.81652	3.59919	0.0578078	0.420594	ANGPT2	1.39228	2.13745	4.82961	0.0279749	0.362829
KBTBD12	1.86186	0.280656	4.43757	0.0351562	0.343933	ATP13A3	1.39196	1.20514	3.20402	0.0734576	0.503961
SLC15A3	1.86137	1.35296	2.81454	0.0934137	0.497359	SLC7A9	1.39109	-0.135413	3.1767	0.0746955	0.506927
NR4A1	1.86122	8.07142	2.84683	0.0915542	0.494231	HAPLN3	1.38916	4.37017	1.39142	0.238165	0.676182
ADAM9	1.86061	2.52405	3.51422	0.0608445	0.428004	RP11-386I23.1	1.38843	1.06752	3.50845	0.0610565	0.475641
GIPR	1.8606	2.81214	4.522	0.0334617	0.339697	FTH1P10	1.38758	-0.289061	2.00405	0.15688	0.610891
MPZL3	1.86053	5.76542	4.56828	0.0325693	0.335219	WNT9B	1.38752	0.172542	3.62273	0.0569954	0.466865
RP11-613M10.8	1.86001	2.44119	1.58467	0.20809	0.64313	ZNF518A	1.38733	3.74134	4.14993	0.0416362	0.424105
FAM221B	1.85947	-0.325351	3.74777	0.0528781	0.406628	LOXL2	1.38727	1.40906	3.68925	0.0547641	0.464196
SH3GL1P1	1.85934	-0.267397	3.01581	0.0824564	0.479557	ARHGAP8	1.38543	2.93984	3.83347	0.0502387	0.455411
LILRA4	1.85799	2.60767	1.72568	0.188963	0.625148	IWS1	1.38538	4.76935	6.53051	0.010604	0.235718
TOP1	1.85775	5.33974	6.16615	0.0130218	0.212921	CSPP1	1.38426	4.18871	4.82784	0.0280037	0.362829
AFF3	1.85587	5.35269	4.44945	0.0349126	0.343273	DUSP19	1.38386	1.17154	4.33945	0.037239	0.40606
DNHD1	1.85367	3.7199	5.58803	0.0180836	0.254736	CD82	1.38385	5.62705	3.03665	0.081404	0.520568
KCTD19	1.85341	2.10771	3.5685	0.0588853	0.423728	WFDC1	1.38314	1.45153	4.6978	0.0302013	0.378104
SLC9A4	1.85278	1.82576	4.82844	0.027994	0.314443	HNRNPUL2	1.38148	3.64602	4.29221	0.0382875	0.40926
OTULIN	1.85256	6.3235	3.11918	0.0773756	0.470306	NFE2L2	1.38137	7.84494	4.16412	0.041289	0.422576
AMN	1.85244	0.247075	2.5193	0.112461	0.530344	IZUMO2	1.38083	1.11684	3.82982	0.0503483	0.45567
AHR	1.85218	4.6533	5.01679	0.0251026	0.297558	CCDC15	1.38004	1.72206	3.88587	0.048694	0.44988
CASC1	1.85091	1.1179	4.18634	0.040751	0.367907	TGIF2-C20orf24	1.37989	1.72171	2.31177	0.128398	0.58101
RAB30	1.8508	5.37578	3.59732	0.0578729	0.420734	RGPD1	1.37973	2.21377	4.36337	0.0367197	0.404434
CYP17A1	1.85049	-0.229809	3.10183	0.0782043	0.470999	CH17-472G23.4	1.37937	0.962715	3.3174	0.0685501	0.492364
TMOD2	1.85045	2.48782	3.25343	0.0712743	0.45345	EIF4EP1	1.3788	0.78458	3.08335	0.0790975	0.517265
FOXJ1	1.85023	2.54815	2.14298	0.143223	0.577519	CCDC144A	1.3788	2.75839	3.05561	0.0804585	0.518976
FOXO1	1.85011	4.40976	3.91164	0.0479528	0.390961	ATP8B1	1.37848	0.487413	3.90654	0.0480984	0.447636
RP11-490K7.4	1.85011	0.247589	4.59287	0.0321052	0.334523	MDM4	1.37845	7.72916	3.12044	0.0773159	0.515291
AC006978.6	1.84976	3.82108	5.93068	0.0148795	0.228222	COL5A3	1.37843	1.56358	1.89975	0.168106	0.61877
RBM26	1.84913	5.95412	5.16556	0.023039	0.286916	NUP153	1.37798	5.82889	4.81418	0.0282265	0.364853
RP11-346I3.2	1.84802	0.250468	4.60618	0.0318569	0.333482	SPDYE5	1.37773	2.28795	4.5327	0.0332531	0.387933
KAT6A	1.8476	6.30929	4.98598	0.0255535	0.300326	HNRNPLL	1.37771	4.55294	3.47795	0.0621918	0.477873
STX1A	1.84732	3.35606	4.48936	0.0341065	0.341829	REXO1L1P	1.37764	1.22344	4.37226	0.0365285	0.403751
RFX2	1.84695	2.92558	4.45181	0.0348643	0.343273	BLM	1.37712	3.12237	2.97092	0.0847736	0.523992
PER3	1.84673	4.69705	2.59551	0.107167	0.522667	PGM2L1	1.37667	3.84283	3.60152	0.0577269	0.466964
ESR2	1.84619	1.53362	2.73152	0.0983858	0.504111	CHP2	1.37596	0.335995	3.79893	0.0512853	0.456305
IGHV2-70	1.84594	0.83497	2.87847	0.0897714	0.492252	SMCHD1	1.37589	6.27719	4.87073	0.027316	0.359069
DGKE	1.84569	3.94512	5.95457	0.0146792	0.226133	SH2B3	1.37588	5.77081	5.10523	0.0238538	0.34049
PGM5P2	1.84481	2.31766	5.64508	0.0175045	0.250767	NPFFR1	1.37566	1.76545	5.11667	0.023697	0.339334
RP11-454F8.2	1.84469	-0.171489	4.13675	0.0419616	0.373342	PGM3	1.37555	3.87902	4.75019	0.0292951	0.371792
NAA25	1.84298	5.85165	3.38546	0.0657739	0.439666	DENND2A	1.37511	1.46954	4.54759	0.0329651	0.387757
LSM12P1	1.84258	0.875065	1.82137	0.17715	0.61726	GBP6	1.37477	0.946596	3.95127	0.046836	0.444096
ZNF660	1.84163	2.71529	2.92933	0.0869837	0.487602	FKTN	1.37228	2.12971	2.08481	0.148771	0.601782
GNB4	1.84037	3.87495	4.02996	0.044699	0.380197	NPR3	1.37188	-0.328811	1.95333	0.162228	0.616708
DCBLD2	1.83935	2.54605	4.25227	0.039198	0.360575	CLDN12	1.37127	-0.394048	2.40254	0.121138	0.571517
GS1-124K5.2	1.83901	0.430592	3.83966	0.0500536	0.398875	CREBBP	1.3707	4.48768	4.55294	0.0328623	0.387757
BTBD8	1.83861	2.11157	4.87103	0.0273112	0.309097	RPS6KA3	1.37059	2.24446	3.24611	0.071593	0.497728
C2orf91	1.83723	-0.262424	3.93139	0.0473926	0.389557	DYNC1I1	1.37014	0.0096495	3.59305	0.0580216	0.466964
RP11-266L9.1	1.83709	1.57993	4.52858	0.0333332	0.33888	ZC3HAV1	1.37012	8.73832	4.68738	0.0303849	0.378104
PNLIPRP1	1.83614	0.442382	4.68872	0.0303613	0.325811	RASGEF1B	1.36945	7.93692	2.48003	0.1153	0.567014
TMEM132A	1.83595	0.050121	3.3428	0.0674998	0.443731	LCOR	1.36936	6.60135	5.24107	0.0220597	0.326914
TNFSF13B	1.83575	4.25909	4.75853	0.0291534	0.319894	TRPM7	1.36933	5.1886	4.69158	0.0303107	0.378104
STBD1	1.83423	1.08751	3.84499	0.0498949	0.398446	DDX24	1.3692	7.86119	4.2256	0.0398186	0.416069
KIF1B	1.83391	4.43679	4.04824	0.0442174	0.379302	ZNF587B	1.36894	3.93461	4.45959	0.0347058	0.396151
ADAM19	1.83352	4.85582	5.34441	0.0207889	0.274683	ZNF702P	1.36875	1.55259	3.51433	0.0608401	0.47552
ATCAY	1.83332	1.3179	5.31202	0.0211788	0.275976	RP11-44M6.3	1.36817	0.131725	3.52605	0.0604115	0.473789
SIPA1L1	1.83327	5.49698	5.04775	0.0246579	0.295557	MASTL	1.36315	3.44669	3.48827	0.061805	0.477181
FAR2P1	1.83309	-0.440605	3.60276	0.0576838	0.420008	IL1B	1.3615	2.9989	1.31236	0.251967	0.687542
SLC35E4	1.83167	2.75672	3.16796	0.0750963	0.46396	ATP1B2	1.3611	0.740101	4.43239	0.0352631	0.398279
DST	1.82999	3.51225	4.92439	0.0264801	0.304597	PON2	1.35972	4.11306	4.61531	0.0316879	0.383019
RICTOR	1.82918	6.63234	5.10344	0.0238785	0.291145	CENPF	1.35771	2.53781	2.73819	0.0979757	0.545787
RASSF8	1.82621	0.887639	3.96353	0.0464961	0.386172	BRAF	1.35711	4.82247	4.08524	0.0432594	0.430465
PRDM5	1.82589	1.16728	4.5923	0.0321158	0.334523	RP11-452D12.1	1.35585	2.13967	1.70617	0.191484	0.639156
HAUS6P1	1.82542	-0.135071	1.83679	0.175327	0.615816	TPRG1	1.3555	3.09508	1.57216	0.209893	0.655158
CAMSAP1	1.82512	3.08944	3.82093	0.0506161	0.399832	FRAT1	1.3546	3.19847	3.00712	0.0828997	0.522282
HPGD	1.82466	3.22106	1.92219	0.165616	0.601875	KIF19	1.35393	2.86252	2.70599	0.0999718	0.55014
PLA2G4D	1.824	0.015465	3.59157	0.0580733	0.42152	MYO15A	1.35349	1.63491	4.80201	0.0284266	0.365682
ABCB9	1.82387	2.3057	5.15657	0.0231586	0.287163	ARL13B	1.35339	3.37575	4.77813	0.0288233	0.368474
CDH18	1.82109	-0.240215	2.57509	0.108558	0.524319	RP11-320L11.2	1.35311	0.483583	2.31018	0.128529	0.581044
EHD2	1.81931	-0.316386	3.56646	0.058958	0.424035	PPWD1	1.35309	5.5723	5.85722	0.0155132	0.285171
GVQW1	1.81926	1.0492	2.67031	0.102236	0.512487	SLC45A4	1.35278	1.24323	3.56654	0.0589552	0.469757
ANKRD28	1.81853	6.00429	4.87147	0.0273042	0.309097	YTHDC1	1.35235	5.97799	3.94372	0.0470466	0.44557
GPR157	1.81732	2.94581	4.36936	0.0365907	0.351538	STAU1	1.35068	6.90122	5.06813	0.0243697	0.345031
ABCA13	1.81695	0.228106	4.2838	0.0384771	0.357843	GOLGA8R	1.34933	1.31037	3.98272	0.0459694	0.44166
ABCB6	1.81643	0.423138	2.17674	0.140111	0.573738	GALNT16	1.34843	1.54746	3.49359	0.0616068	0.477181
HIST1H2AE	1.81573	1.34774	2.41203	0.120406	0.545441	TRANK1	1.34821	4.79856	3.71652	0.0538766	0.46385
GREB1L	1.81546	0.592667	2.52971	0.111721	0.529013	ZNF510	1.34803	3.12181	2.81897	0.093156	0.534796
FSIP2	1.81476	1.15835	4.68867	0.0303622	0.325811	WDR31	1.34656	1.30534	4.49095	0.0340746	0.39183
ENC1	1.81316	4.74083	2.65537	0.1032	0.514705	ASXL1	1.34473	3.50393	1.95934	0.161584	0.616708
PILRA	1.81228	3.83152	4.91704	0.026593	0.305333	RP11-974F13.5	1.34453	0.147712	3.69557	0.0545571	0.463872
NLRP3	1.81172	3.47203	2.26509	0.132319	0.563843	SLC35E1	1.34452	5.24162	5.46709	0.0193778	0.308935
SMAD4	1.81143	5.48173	4.98461	0.0255738	0.300326	ZSWIM3	1.34334	2.7442	3.45461	0.0630755	0.47979
NEK3	1.81123	2.08029	4.1404	0.0418713	0.372994	FOXO3	1.34325	6.32235	5.47504	0.0192899	0.308816
RPL10P16	1.81032	-0.47959	3.45826	0.0629366	0.434088	IFI44	1.34309	4.79252	2.24659	0.133909	0.588788
SV2C	1.80999	0.705908	3.49586	0.0615224	0.429763	IFRD1	1.34297	7.61381	3.04017	0.0812275	0.520393
KNL1	1.80982	2.63051	2.76391	0.0964125	0.501223	TMEM268	1.34179	3.55101	5.01493	0.0251297	0.348718
DMXL2	1.80914	1.43595	4.34016	0.0372234	0.353234	CEBPD	1.33909	5.97562	4.50735	0.0337494	0.390123
NT5E	1.80896	3.13012	2.13709	0.143775	0.577539	EIF5B	1.33902	5.77675	5.55018	0.0184788	0.303488
ZNF680	1.80783	3.23519	4.15954	0.0414006	0.371087	C1orf115	1.33871	0.0818265	0.939783	0.332334	0.7415
RP11-681L4.2	1.80759	0.618764	1.29358	0.255388	0.682794	LSM14B	1.3386	0.613183	3.89058	0.0485577	0.449733
VWA5B1	1.80608	0.599736	4.44844	0.034933	0.343273	MXRA7	1.3386	3.75308	5.42802	0.0198162	0.312934
ZNF547	1.80361	1.82268	3.10558	0.0780242	0.470999	INTS6L	1.33719	4.55798	5.01525	0.025125	0.348718
CCDC171	1.80118	1.80037	4.73577	0.0295417	0.322154	DDX3X	1.33692	9.15688	3.64159	0.0563531	0.466168
RHBG	1.8005	0.277422	3.96633	0.0464189	0.386108	KAT6A	1.33639	5.90777	4.68714	0.0303892	0.378104
TPO	1.8	-0.429673	3.31131	0.0688045	0.446186	RBAK	1.33611	2.68465	4.66271	0.0308245	0.380052
B3GNT5	1.79981	1.89218	2.60055	0.106826	0.522526	SCHIP1	1.33527	0.36812	3.44097	0.0635985	0.480768
SLC25A34	1.79979	2.15743	3.49344	0.0616123	0.429763	DAND5	1.33433	0.473107	3.97019	0.0463126	0.442682
NVL	1.79883	4.89729	5.57692	0.0181987	0.25527	ZBED6	1.33251	4.99931	4.04365	0.0443378	0.435271
HIF1A	1.79736	7.15578	4.7842	0.0287221	0.318194	CCR7	1.33216	7.11482	2.95261	0.085739	0.523992
PBX2	1.79667	2.34724	4.10219	0.0428278	0.37467	CEACAM22P	1.33185	0.732252	3.58297	0.0583746	0.46807
KMT2C	1.79651	7.16472	5.63599	0.0175954	0.251559	RAB31	1.33059	3.34917	1.78248	0.181846	0.629595
LAMA4	1.79449	-0.433088	3.67703	0.055167	0.412725	ANKRD52	1.3303	3.2233	4.23188	0.0396715	0.4153
ZNF267	1.79356	6.06156	4.29666	0.0381874	0.357838	MED26	1.32976	4.89843	3.67441	0.0552539	0.464404
IGHV3-48	1.79317	1.86362	1.9474	0.162868	0.600364	ADAMTSL3	1.32929	3.59222	5.64353	0.0175199	0.299059
FER	1.79221	4.15369	4.58333	0.0322844	0.334536	CNTRL	1.32927	4.97443	5.88018	0.0153123	0.283877
ZSCAN20	1.79219	0.445911	1.61903	0.203227	0.640731	ADAMTS10	1.32871	4.3061	5.51892	0.0188118	0.304924
SLC47A1	1.79215	0.933851	4.50461	0.0338036	0.341613	FAM118A	1.32866	4.92675	3.45035	0.0632382	0.480051
SETBP1	1.79078	3.57494	5.18827	0.0227398	0.284721	CCSAP	1.32849	2.94927	5.26655	0.0217391	0.3244
PTGR1	1.79045	1.17052	4.16012	0.0413864	0.371087	RP5-961K14.2	1.32666	0.532077	3.82926	0.0503653	0.45567
TMEM45A	1.78949	5.08118	5.90528	0.0150956	0.229152	CTD-2062A1.2	1.32631	-0.0584504	3.20065	0.0736092	0.504212
LRG1	1.78883	1.11362	3.9905	0.0457575	0.383055	ESCO1	1.32622	5.68594	5.31112	0.0211898	0.321345
COL9A3	1.7887	0.472804	1.61883	0.203256	0.640731	ZCCHC11	1.3262	5.48276	4.7816	0.0287654	0.368408
PSMC3IP	1.78847	0.537345	2.04357	0.15285	0.587703	PTBP2	1.3254	4.5704	3.92856	0.0474727	0.446157
RP11-927P21.7	1.78843	0.12704	3.46815	0.0625611	0.432957	RP11-330H6.5	1.32406	0.790761	2.51047	0.113092	0.565415
UBE2Q2P1	1.78774	1.80553	3.50705	0.0611081	0.429217	WNT2B	1.32083	1.17227	4.39627	0.0360176	0.401451
AP002884.2	1.78629	0.21147	1.7339	0.187914	0.625148	DAPK1	1.32024	1.59176	1.25949	0.261747	0.694205
OPRD1	1.78492	2.38583	4.22705	0.0397846	0.364044	FBXO27	1.32015	1.45292	3.74597	0.0529351	0.458962
PUM2	1.78395	6.50428	4.81844	0.0281568	0.315334	DHX36	1.31997	5.75477	4.0978	0.0429391	0.429174
TBL1XR1	1.78355	6.90421	5.25948	0.0218275	0.279246	BRCA1	1.31947	1.69236	4.71394	0.0299189	0.375601
NEK1	1.78343	5.33028	5.12786	0.0235447	0.289659	ARHGAP11B	1.31871	1.88026	3.64896	0.0561042	0.465645
SPINK9	1.78274	1.39021	5.00064	0.025338	0.298762	ETF1	1.3184	6.97849	3.6699	0.0554035	0.464404
CABYR	1.78245	0.910003	3.29915	0.0693157	0.447954	GDPD5	1.31734	3.45439	3.45787	0.0629512	0.479432
SPDYE16	1.78077	4.07895	5.29179	0.0214262	0.276873	DAPP1	1.31714	4.15683	2.77803	0.0955654	0.539931
KIR2DP1	1.7793	3.40846	1.64211	0.200036	0.635699	RWDD2A	1.31704	1.844	3.80873	0.0509861	0.45604
HIST1H2BC	1.77905	2.47002	3.82118	0.0506086	0.399832	FOXL2NB	1.31648	0.744611	4.20537	0.0402962	0.418506
BDP1	1.77823	5.94517	5.65698	0.0173861	0.249324	KLHL14	1.3154	-0.177044	0.811902	0.367559	0.759174
TMEM63B	1.77773	3.58548	4.76487	0.0290463	0.319745	C1orf27	1.31532	4.17636	5.2534	0.0219039	0.325991
ADGRG2	1.77675	1.2067	3.95588	0.046708	0.386962	SAMD12	1.31325	3.80798	5.46603	0.0193896	0.308935
PATJ	1.77379	4.74862	5.32717	0.0209955	0.275086	GS1-124K5.11	1.31322	3.43095	4.47359	0.0344226	0.393562
MORC4	1.77338	6.40858	5.69029	0.017059	0.245382	NXN	1.31235	-0.0883889	1.99013	0.158328	0.612881
HTN1	1.77306	1.41231	4.95895	0.0259559	0.302697	CYP4F35P	1.31179	0.652366	2.62971	0.104881	0.556281
LRRC19	1.77232	0.193352	3.78479	0.0517205	0.40322	TRA2A	1.31118	7.66271	5.20796	0.0224837	0.329007
RBM22P2	1.77057	0.707326	4.20578	0.0402864	0.365672	FAM200A	1.31109	3.17517	4.72938	0.0296516	0.373589
CSF2RA	1.77023	2.79494	5.00028	0.0253432	0.298762	HYAL4	1.3099	0.509053	3.43206	0.0639421	0.480897
RP11-382D8.5	1.76949	0.620388	4.24231	0.0394284	0.361987	LLGL1	1.30981	0.930877	3.48097	0.0620782	0.477873
VPS13C	1.76851	6.8358	5.56281	0.018346	0.256571	GNG4	1.30964	1.03255	3.69794	0.0544797	0.463872
TMEM245	1.76842	5.47918	4.60396	0.0318981	0.333665	VPS13C	1.30955	6.47727	5.63001	0.0176555	0.300208
RP11-295P9.13	1.76784	3.20299	4.22213	0.0398999	0.364262	VWA5B1	1.30952	0.281421	3.25245	0.0713169	0.497728
TRIO	1.76679	2.88797	4.19186	0.0406186	0.367416	USP9X	1.30952	8.05783	5.16143	0.0230938	0.334777
2009-03-01	1.76633	2.86218	4.38162	0.0363285	0.350158	TNFSF14	1.30858	5.40291	5.227	0.0222389	0.327679
FAM187A	1.76561	1.50947	2.54712	0.110495	0.527164	SPDYE2	1.3085	3.09366	2.68924	0.101028	0.551631
SEPT7P1	1.76547	1.11116	1.40992	0.23507	0.663429	NLN	1.30726	1.52578	2.36246	0.124286	0.578243
AL354822.1	1.76511	1.91304	2.54644	0.110543	0.527164	TMEM266	1.30677	1.33194	4.05567	0.0440234	0.433709
MBNL2	1.76508	6.31259	3.83942	0.0500608	0.398875	CNOT11	1.30648	5.07387	4.59482	0.0320686	0.38498
MAP3K6	1.76455	3.40551	3.92794	0.0474902	0.389557	SMURF1	1.30622	2.73594	2.85136	0.0912964	0.532817
HHLA2	1.76406	0.0493276	3.85198	0.0496873	0.397921	SATB2	1.30555	-0.134858	3.01407	0.082545	0.522282
RP11-58E21.1	1.7634	0.803648	4.2147	0.0400752	0.36484	IL7R	1.30411	6.4686	1.97171	0.160267	0.615599
PARVA	1.76319	0.926084	3.91128	0.0479631	0.390961	OSBPL6	1.30386	0.601202	3.09331	0.0786148	0.516975
MT1E	1.7625	1.05898	3.04517	0.0809778	0.47748	EFCAB13	1.30362	0.511173	2.65594	0.103164	0.552846
USP8	1.76201	6.4665	5.25392	0.0218974	0.27938	ZFP69B	1.30355	1.3883	3.99021	0.0457652	0.440913
RUBCNL	1.76158	4.85233	5.16139	0.0230944	0.287123	SPSB1	1.30334	2.04554	3.51009	0.0609961	0.47552
MAP1A	1.76107	2.12212	2.63506	0.104528	0.516999	LAX1	1.30304	6.0632	3.76739	0.052261	0.457407
ABCC11	1.76036	-0.422944	3.12631	0.0770382	0.469704	KCTD9	1.30292	3.59963	3.69652	0.0545261	0.463872
MFAP3L	1.76012	1.00044	1.2401	0.265451	0.688443	MARK3	1.30229	6.34753	5.67289	0.017229	0.298039
PTPN14	1.75887	2.93392	5.06177	0.0244592	0.293631	HSPD1	1.30188	6.77792	4.67839	0.0305444	0.378784
SEC16A	1.75881	6.09505	4.63539	0.0313191	0.329677	CDH6	1.30062	0.80494	3.89456	0.0484426	0.449413
CGA	1.75789	-0.31116	3.24784	0.0715175	0.454178	PRSS33	1.29978	-0.427281	1.37905	0.240262	0.678328
MRPS31P4	1.75769	2.53242	4.05862	0.0439463	0.379302	FBXW4	1.29892	4.21458	5.11345	0.023741	0.339574
USP36	1.75763	6.72148	3.93446	0.0473062	0.389353	EPHA4	1.29884	5.70559	3.46629	0.0626316	0.478564
STRA6	1.75471	0.182842	3.96945	0.0463329	0.386108	DMPK	1.29864	1.75729	3.4901	0.0617369	0.477181
CEP135	1.75387	4.73465	4.43013	0.0353097	0.343933	PPFIBP1	1.29854	1.70898	4.21712	0.0400181	0.417216
CDC14A	1.75377	3.96407	4.23611	0.0395727	0.362604	UPB1	1.29815	0.763379	3.88864	0.0486137	0.449733
AK9	1.75285	4.43854	5.36135	0.0205879	0.273813	VPS37B	1.29727	7.92491	3.97494	0.0461822	0.442183
CICP14	1.75272	2.33385	3.89313	0.0484839	0.392972	TYW5	1.29727	4.14796	2.6611	0.10283	0.55233
ATAD5	1.75231	3.25413	3.72577	0.0535789	0.408456	LIPG	1.29684	1.51423	4.26573	0.0388885	0.411975
UBP1	1.75216	4.90118	3.30873	0.0689127	0.446682	USP15	1.29603	6.71617	4.17393	0.0410504	0.42106
GOLGA2P5	1.7515	2.35146	3.93611	0.0472601	0.389309	CYP4F11	1.29597	0.326467	2.91085	0.0879857	0.527375
MDK	1.75091	0.488647	1.24415	0.264674	0.688119	TMEM150C	1.29573	0.513121	3.69478	0.0545831	0.463872
PREX2	1.75084	0.0798504	4.10447	0.0427701	0.374552	LINC00483	1.29513	0.369532	3.44228	0.063548	0.480768
CHST5	1.75077	0.273519	3.82456	0.0505067	0.399832	PAXBP1	1.29507	4.48121	3.84831	0.0497961	0.454646
SDHAP3	1.75073	1.64912	3.46916	0.0625232	0.432907	ERO1B	1.29501	4.79771	3.94117	0.047118	0.445944
RP11-52B19.10	1.74898	0.200001	3.71798	0.0538293	0.409039	TBC1D3L	1.29431	3.89562	4.58621	0.0322302	0.385749
VDAC2P2	1.74836	0.420709	1.46598	0.225982	0.657084	KCNK6	1.29406	3.62117	4.03061	0.0446817	0.436499
BLK	1.74765	5.332	4.18636	0.0407504	0.367907	TIAM2	1.29367	2.46301	5.01956	0.0250625	0.348718
ZNF17	1.74761	4.45038	3.02174	0.0821552	0.479195	CENPP	1.29347	2.78874	3.84344	0.0499409	0.454794
KIF20B	1.74727	4.16054	3.88362	0.0487592	0.393842	CH507-9B2.1	1.29159	0.453926	1.68082	0.194816	0.640969
ARHGAP5	1.74547	5.25927	5.62005	0.0177561	0.252832	TSPAN6	1.28993	-0.174977	2.5425	0.110819	0.564534
PDE6A	1.74518	1.44767	4.87457	0.0272552	0.309097	RP11-333E13.4	1.28819	-0.00785176	3.24709	0.0715503	0.497728
IGKV1-16	1.74423	0.693486	2.04243	0.152965	0.587711	LMO7	1.28771	1.76375	3.40956	0.0648198	0.482678
NR2C2	1.74413	5.15191	4.48299	0.0342337	0.34202	BARX2	1.28724	-0.0231377	2.99109	0.0837236	0.522623
CTSH	1.74409	5.47267	4.39393	0.0360671	0.348353	C20orf203	1.28665	-0.427617	1.83868	0.175106	0.624414
LILRA2	1.74349	4.27029	2.20545	0.137524	0.573348	ARAP2	1.28634	7.3885	4.63751	0.0312804	0.382384
CCDC93	1.74335	6.38569	2.80402	0.0940281	0.498332	DDI2	1.28549	5.00797	2.3527	0.125067	0.578482
C5orf42	1.74328	4.97126	3.5256	0.060428	0.427783	DENND3	1.28475	6.32582	4.29028	0.0383308	0.409397
KIAA1109	1.7429	6.74837	5.09375	0.0240121	0.291456	OPA1	1.28379	4.70999	4.3985	0.0359705	0.401451
ARHGAP6	1.7426	1.50982	1.40532	0.235835	0.664511	STBD1	1.28347	0.718522	2.28277	0.130818	0.583085
ZNF189	1.74194	2.70392	3.65164	0.056014	0.414915	GNAO1	1.28245	0.573685	1.33629	0.247689	0.685244
C6orf163	1.74172	-0.3386	3.35366	0.067056	0.44299	RNF19A	1.28238	7.83758	3.58445	0.0583229	0.467924
KIF6	1.74115	2.05574	3.67227	0.0553247	0.412725	C20orf144	1.28236	-0.0255577	1.79839	0.179907	0.629595
CPEB1	1.74023	1.53288	3.20116	0.0735862	0.458444	CXCR6	1.28164	3.02224	4.36845	0.0366104	0.404336
RREB1	1.74	5.77719	3.1023	0.0781817	0.470999	CCL16	1.28103	0.761125	3.68056	0.0550504	0.464404
AQP3	1.73993	3.4175	2.67943	0.101652	0.511022	RIMBP3	1.28089	0.547017	1.23815	0.265828	0.69768
SMC4	1.73985	4.61227	4.29273	0.0382757	0.357838	PHLDA3	1.2808	0.606797	1.88176	0.170134	0.620133
TCEA3	1.73924	0.558555	1.44211	0.229798	0.659528	AC108448.2	1.28072	-0.476296	1.99618	0.157696	0.612189
FMO3	1.73899	-0.281997	3.03693	0.0813895	0.478138	TLE3	1.28012	5.08977	3.21062	0.0731616	0.503
FLJ42102	1.7389	0.423931	3.62128	0.057045	0.41855	MAPT	1.27961	1.10962	4.10911	0.0426527	0.428262
RP11-347C12.1	1.73885	1.57638	4.91346	0.0266482	0.305718	ZNF283	1.27924	2.37868	4.56843	0.0325665	0.387701
BCOR	1.73856	6.96012	4.38829	0.0361866	0.349268	NOD2	1.27915	1.24587	2.48944	0.114612	0.566957
NBPF25P	1.73808	-0.511135	1.94415	0.163219	0.600413	ANKDD1A	1.27903	1.71413	3.40017	0.0651895	0.483153
UTS2B	1.73738	1.50108	3.33472	0.067832	0.443731	RP11-295P9.13	1.27816	2.83284	3.43332	0.0638936	0.480897
HIVEP1	1.73656	4.44741	3.75256	0.0527268	0.406129	RASSF8	1.27792	0.514315	2.95524	0.0855997	0.523992
SLC4A5	1.73655	1.5154	4.75136	0.0292751	0.32073	SGSM2	1.27787	2.63518	2.58885	0.107618	0.559444
PDLIM3	1.73634	-0.292935	2.95839	0.0854327	0.485686	SAPCD2	1.27774	0.156923	2.86523	0.0905129	0.531202
CTD-2192J16.17	1.73554	2.40282	2.75661	0.096853	0.501723	MANEA	1.2776	3.35644	4.35756	0.036845	0.404686
SPEN	1.73548	5.56917	4.35182	0.0369694	0.352245	RPS20P22	1.27715	0.317139	3.51892	0.0606718	0.474764
C1orf127	1.73465	-0.29697	3.43039	0.0640071	0.436102	RIC3	1.27698	1.89672	1.74796	0.186134	0.63507
ATP1B2	1.7345	1.0004	4.49655	0.0339634	0.341613	CLMN	1.27665	2.19488	2.07299	0.149928	0.602126
ZNF589	1.73443	4.1486	4.63764	0.0312779	0.329677	SNAPC1	1.27581	4.13697	3.55703	0.0592938	0.47045
APOBEC3B	1.73434	1.24267	1.30349	0.253577	0.681321	ICAM4	1.27568	1.28807	2.90336	0.0883951	0.527375
GAS7	1.7323	6.17265	4.26672	0.038866	0.359098	PDE7A	1.27558	5.34358	4.43965	0.0351134	0.397083
CTCFL	1.73215	1.11436	4.55688	0.0327868	0.335596	MYADM	1.27543	9.08198	2.4124	0.120378	0.570969
HAUS3	1.73169	6.55824	4.1169	0.0424569	0.374552	CTCFL	1.27464	0.80031	3.96439	0.0464724	0.443116
CNNM4	1.73082	3.09137	2.41876	0.11989	0.544365	SPDYE21P	1.27451	3.14738	5.03659	0.0248173	0.348541
LMO7	1.73076	2.09917	2.65928	0.102947	0.514461	SNTB2	1.27435	4.20619	3.32174	0.0683696	0.492364
PRDM7	1.72933	-0.115255	3.73348	0.0533322	0.407558	CA2	1.27425	1.71063	1.40391	0.236071	0.674723
AKAP6	1.72921	1.18309	3.51251	0.0609072	0.428232	EEF1A1P32	1.27417	0.56987	1.72536	0.189004	0.638105
IL4I1	1.72838	0.704718	1.75156	0.185681	0.622373	TOP1	1.27396	4.88625	4.11016	0.0426264	0.428262
RMI2	1.72822	1.21991	1.82275	0.176986	0.61726	LLNLF-187D8.1	1.27375	1.84212	2.80373	0.0940452	0.53714
ARHGAP22	1.72762	0.593463	4.21916	0.0399699	0.364262	ATRX	1.27357	6.82275	4.76895	0.0289775	0.369768
PDE8A	1.72643	3.94602	4.67028	0.030689	0.327821	POGZ	1.27227	4.5553	4.48428	0.034208	0.392395
IGHV3-64	1.72582	-0.534215	2.23718	0.134727	0.569029	OR52I1	1.2722	0.776313	3.63835	0.0564629	0.466168
CSPG4P12	1.72497	2.53151	3.57297	0.0587273	0.423429	PCM1	1.27216	6.9207	4.8885	0.0270361	0.357793
SMIM18	1.7249	0.554854	2.24883	0.133715	0.567134	AP4E1	1.27194	4.05975	4.33618	0.0373105	0.406282
TREML1	1.72459	2.20361	1.77023	0.183353	0.621776	CEP290	1.27141	2.71124	4.54443	0.033026	0.387757
RP1L1	1.72397	0.47156	4.106	0.0427313	0.374552	SLC13A4	1.27071	0.315746	2.6215	0.105425	0.557453
CCDC113	1.72345	0.559942	4.28042	0.0385538	0.357843	PPARA	1.27047	3.61759	4.34557	0.0371054	0.404997
BBS12	1.72343	2.32805	1.15535	0.282431	0.702981	GTF2B	1.27027	7.43461	3.81206	0.0508849	0.45604
HIST1H2AD	1.72296	0.913277	2.28351	0.130756	0.559871	ESR1	1.26844	0.880816	0.732116	0.392198	0.770455
SLC38A6	1.72099	3.01839	4.02205	0.044909	0.380366	PPTC7	1.26799	4.47569	4.17883	0.040932	0.420768
ZNF441	1.72078	3.67182	4.01433	0.0451153	0.380773	FLJ42102	1.26776	0.112086	2.89011	0.0891251	0.528875
EIF2AK2	1.7205	6.33867	2.4416	0.118156	0.5413	ZNF367	1.26756	1.31027	1.8698	0.171498	0.62117
RP11-619A10.1	1.72033	2.79378	2.64024	0.104188	0.515761	SHISA9	1.26685	1.77542	3.60987	0.0574377	0.466964
ARID4B	1.72	7.74866	4.67304	0.0306397	0.327795	GOLGB1	1.26611	6.14218	3.64492	0.0562406	0.465946
MPV17L	1.71881	4.14117	5.29875	0.0213408	0.276529	CTD-2192J16.17	1.26573	2.05061	3.04285	0.0810937	0.520393
DDX10P1	1.71863	0.117376	2.00841	0.156429	0.592743	IL17RD	1.26572	0.941081	3.2594	0.0710151	0.496928
TXLNG	1.71802	4.87114	4.53207	0.0332653	0.338496	FAM110D	1.26528	0.872315	3.48911	0.0617737	0.477181
PMEPA1	1.71693	4.06417	3.37744	0.0660948	0.440414	ASTN2	1.26411	3.43975	4.35009	0.0370069	0.404997
STK24	1.7164	4.47649	3.87713	0.048948	0.394896	POU5F1	1.26408	0.456261	3.2552	0.0711975	0.497728
ADCY10P1	1.71621	1.27371	2.21906	0.136316	0.570958	NVL	1.26395	4.48349	5.00346	0.0252966	0.34965
LRRC37A3	1.7161	2.52667	4.04496	0.0443034	0.379303	ANKAR	1.26382	2.86574	2.33198	0.126741	0.579014
NR1D2	1.71532	6.23594	2.70885	0.0997927	0.506539	RPS6KA5	1.26373	5.07978	4.57261	0.032487	0.387419
ARHGAP44	1.71496	1.1487	2.96517	0.0850753	0.485686	USP36	1.26228	6.33963	2.99485	0.0835295	0.522282
HIRA	1.71466	2.93318	3.82286	0.050558	0.399832	CYP3A5	1.26203	3.25962	4.56106	0.0327069	0.387757
OLAH	1.7144	-0.24577	3.52287	0.0605276	0.427783	CDC14A	1.2611	3.59351	3.39984	0.0652028	0.483153
SV2B	1.7129	-0.357373	3.45559	0.0630382	0.434105	MSANTD2	1.26107	1.32865	3.5098	0.0610069	0.47552
TUFT1	1.71276	2.51156	3.12669	0.0770201	0.469704	LRRC2	1.26038	1.50306	3.63394	0.0566128	0.466512
RP11-235E17.2	1.71217	0.216802	3.82136	0.0506031	0.399832	TMEM263	1.259	6.1346	5.15666	0.0231573	0.335349
TMC7	1.71216	1.11222	4.54602	0.0329954	0.336901	MAP1A	1.25893	1.74448	1.02072	0.312348	0.7277
RBBP8	1.71198	4.55722	4.13264	0.0420637	0.373718	SMARCAD1	1.25835	4.41011	4.65313	0.0309969	0.380578
FAM212B	1.71189	0.947846	4.25382	0.0391622	0.360481	SLC41A2	1.25802	2.434	0.997395	0.317942	0.732291
ZFPM1	1.71146	0.271399	3.36364	0.0666507	0.44176	CSNK1D	1.25795	7.57367	3.99811	0.0455513	0.439458
MROH8	1.7109	1.80814	2.04734	0.152472	0.586779	HIST1H4F	1.25794	0.0959842	1.72231	0.189395	0.638105
ZNF425	1.70977	1.31459	3.17536	0.0747568	0.462672	SEC31B	1.25524	2.65602	3.11135	0.0777485	0.516552
PNMA2	1.70906	1.12192	4.56838	0.0325673	0.335219	SHC4	1.25508	-0.226174	2.74406	0.0976163	0.544654
BTNL9	1.70871	1.10521	3.62037	0.0570763	0.41855	ACSL1	1.25497	4.17577	3.14448	0.0761842	0.512545
ZNF644	1.70796	6.56784	3.99914	0.0455235	0.382729	FAM83G	1.25478	3.48888	2.33969	0.126114	0.578482
APOM	1.70564	2.46642	1.92658	0.165133	0.601028	PKD1L2	1.25394	2.07598	4.41331	0.0356596	0.400812
OPA1	1.70563	5.03594	3.48657	0.0618688	0.430901	PHLDB1	1.25347	2.2765	4.55454	0.0328316	0.387757
TSC22D2	1.70476	6.8776	3.82033	0.0506342	0.399832	TMEM39A	1.25331	5.84311	3.49101	0.061703	0.477181
SCN7A	1.70404	0.282913	2.39095	0.122039	0.546168	HHLA1	1.25315	0.232068	2.68594	0.101238	0.551631
ERVW-1	1.70315	2.2503	4.53823	0.0331458	0.337704	MLXIP	1.25302	5.12167	4.61819	0.0316346	0.383019
QPCT	1.70099	1.81105	2.54952	0.110328	0.527164	PCYT1B	1.25248	-0.176783	2.46079	0.11672	0.567503
OR52I1	1.69943	1.06261	4.28019	0.0385591	0.357843	CUL2	1.25165	5.3016	4.58811	0.0321944	0.385749
CLUHP3	1.69923	3.91468	3.41472	0.0646173	0.437941	TMPRSS11BNL	1.25164	-0.0134856	2.9615	0.0852686	0.523992
COL4A3	1.69874	2.05156	1.74045	0.187082	0.624248	SLC9A4	1.2516	1.38992	3.60364	0.0576531	0.466964
TAB3	1.69754	4.06525	3.10887	0.077867	0.470793	C21orf91	1.25139	5.62088	3.9335	0.0473332	0.446157
NAPSB	1.69742	6.09898	4.15879	0.0414189	0.371087	E2F2	1.25087	1.73373	3.85437	0.0496166	0.454195
CYP3A5	1.69714	3.59545	5.00283	0.025306	0.298762	GRASP	1.25065	1.25413	1.47572	0.224446	0.665619
FNIP1	1.69611	5.97062	4.65668	0.0309329	0.328438	ARFGEF1	1.248	5.16806	4.53285	0.0332503	0.387933
SREK1	1.6957	6.58802	5.22861	0.0222183	0.281691	TSSC2	1.24672	2.71654	3.52845	0.060324	0.473635
PPIL4	1.69522	5.01696	4.78772	0.0286634	0.318194	BTBD11	1.24662	2.81154	2.55466	0.109969	0.562962
WNK1	1.69508	5.83025	4.69188	0.0303054	0.325811	CYP4F8	1.24651	0.923458	3.42802	0.064099	0.481087
SLC7A1	1.69446	3.58861	2.85401	0.0911466	0.494161	THNSL1	1.24632	2.33591	2.27516	0.131462	0.584088
TEP1	1.69398	3.77158	3.65562	0.0558803	0.414591	AQP3	1.24602	3.04762	2.63168	0.104751	0.556173
ZNF212	1.6932	4.01932	4.49663	0.0339617	0.341613	SDCBP	1.2454	8.34376	4.06078	0.0438903	0.433114
TNNC1	1.69319	-0.069588	2.18037	0.139781	0.573614	SULT1C2	1.24522	0.285375	3.36804	0.0664729	0.488126
ZNF107	1.69267	4.43448	3.68115	0.0550309	0.412725	BORCS7-ASMT	1.24398	2.15705	4.20614	0.0402779	0.418506
HECA	1.69159	5.47515	4.72501	0.0297271	0.323423	ROCK2	1.24398	3.74752	3.78328	0.051767	0.457346
CFI	1.69108	0.885716	4.04952	0.0441838	0.379302	BCL10	1.24354	2.7676	2.12036	0.145353	0.599905
CTNNAL1	1.69104	2.72033	1.72581	0.188946	0.625148	ZC3H12B	1.24313	0.621441	3.02471	0.0820049	0.522282
OFD1	1.68971	6.17758	5.32896	0.0209739	0.275086	ATL1	1.2422	2.02378	3.13371	0.0766889	0.513331
ZNF653	1.68895	1.5265	1.67923	0.195027	0.632332	LILRA5	1.24208	0.74907	2.82327	0.0929069	0.534796
NPHP3-ACAD11	1.68861	0.724097	3.07315	0.0795952	0.474419	CENPN	1.24118	3.46475	2.56335	0.109366	0.561776
SPAG9	1.68731	5.151	4.14854	0.0416704	0.372159	PAPD5	1.24105	5.3738	3.76423	0.05236	0.457413
STAC2	1.68725	0.412833	3.82935	0.0503626	0.399832	CXorf65	1.24068	2.35191	1.78529	0.181501	0.629595
GOLGB1	1.68688	6.46618	4.37234	0.0365269	0.351538	CDC34	1.24067	5.04977	4.0626	0.0438431	0.433114
PHIP	1.68642	6.86763	4.94604	0.0261505	0.302899	CTD-3092A11.1	1.24063	3.50264	3.04114	0.081179	0.520393
JMJD1C	1.68564	6.80867	5.27862	0.0215889	0.277484	SCRG1	1.24052	1.79134	3.64509	0.0562348	0.465946
RP11-96L14.7	1.68553	0.761675	1.77783	0.182416	0.621776	INSL3	1.24039	0.741817	2.60002	0.106862	0.558308
ARFGEF1	1.68534	5.50459	5.10764	0.0238207	0.291115	CTB-134H23.3	1.23958	1.21581	3.1757	0.0747411	0.50699
REXO1L1P	1.68461	1.45698	4.02503	0.0448299	0.380366	CCDC138	1.23944	3.12788	3.3563	0.0669482	0.488961
ATP10B	1.68259	1.31498	4.3077	0.0379402	0.356906	MNDA	1.23901	2.25002	1.45433	0.227835	0.668468
ESAM	1.68142	2.30253	1.50206	0.220355	0.650399	RTP4	1.23823	4.20412	2.26562	0.132273	0.586167
NAB1	1.68076	4.82189	3.88638	0.0486793	0.39358	SFPQ	1.23811	8.44139	3.79213	0.051494	0.456706
RPL12P29	1.6796	0.125484	2.24763	0.133819	0.567404	STX11	1.2379	6.35063	3.43302	0.0639051	0.480897
PRRC2C	1.6794	7.63416	4.46023	0.0346927	0.343273	SLCO3A1	1.23565	5.32041	4.85461	0.0275723	0.359665
C4orf22	1.67935	0.713157	2.54691	0.11051	0.527164	LRRC37A3	1.2356	2.17733	3.54217	0.0598271	0.472925
PCF11	1.67929	6.57998	4.95459	0.0260215	0.302712	CNDP1	1.23533	1.14743	2.34539	0.125654	0.578482
CNNM3	1.67866	3.68084	4.49926	0.0339095	0.341613	SLIT3	1.23518	0.670617	2.90233	0.0884517	0.527461
CNOT4	1.67862	6.32016	4.57664	0.0324108	0.334809	NFASC	1.23503	-0.252223	2.49906	0.113914	0.565895
SLC1A6	1.67839	1.54948	4.30476	0.0380059	0.356906	HIST1H3E	1.23488	0.976749	2.05063	0.152143	0.602643
RASGRP3	1.67714	4.56669	4.66723	0.0307435	0.327924	SVIL	1.23367	4.51531	4.11753	0.0424409	0.427965
MIPOL1	1.67703	4.65451	5.17068	0.0229712	0.286602	CCDC38	1.23304	0.374931	3.30962	0.0688755	0.492918
TMEM105	1.677	1.12144	3.11267	0.0776856	0.470793	FNIP1	1.23302	5.61492	3.53964	0.0599185	0.473355
SPAG1	1.67691	3.98485	3.80354	0.0511444	0.400944	KIF1BP	1.23165	2.82789	3.47508	0.0622997	0.477873
CXCL14	1.67685	1.91236	3.27581	0.0703082	0.449903	OSGIN2	1.23146	4.14233	2.99894	0.0833188	0.522282
ZC3H12B	1.67652	0.911174	3.85867	0.0494895	0.396562	HELZ	1.23126	7.75384	3.50272	0.0612682	0.476758
AVIL	1.6755	1.52676	3.60307	0.057673	0.420008	SYNE2	1.23058	7.38351	5.32199	0.0210579	0.319878
ZNF740	1.67547	5.1921	3.32553	0.0682122	0.444223	TXNDC16	1.22994	4.47949	4.01389	0.045127	0.438395
NAA16	1.67437	4.97618	4.20437	0.0403199	0.365672	SLC35D1	1.22932	5.80848	4.06813	0.0436997	0.433053
PELO	1.67369	4.36602	3.59557	0.0579337	0.420959	HTT	1.22902	4.83095	4.74184	0.0294376	0.372236
AGO3	1.67291	6.09633	3.74021	0.0531177	0.407182	KAZN	1.22817	0.0655393	2.89822	0.0886775	0.527905
CEACAM1	1.67239	1.15104	3.60314	0.0576705	0.420008	RP11-196G18.24	1.22779	2.91951	2.59607	0.107129	0.558746
MMP17	1.67194	0.737407	1.7248	0.189077	0.625148	HELLS	1.22746	3.43224	3.08531	0.0790021	0.517265
HLA-DRB5	1.67179	6.23034	1.27735	0.258393	0.684036	GNB1	1.22585	5.7505	4.29526	0.0382187	0.40926
HOOK3	1.67046	5.65022	4.98749	0.0255312	0.300326	RP11-124D2.7	1.22577	0.457597	3.02198	0.0821429	0.522282
ABCG1	1.66948	5.87733	2.74826	0.0973605	0.501742	SPR	1.22512	0.406517	1.15839	0.281799	0.707158
LRRTM4	1.66939	0.31359	3.73913	0.053152	0.407182	HIST1H1E	1.2249	4.16344	2.92775	0.0870689	0.525337
KCNQ1	1.66871	1.52863	2.62311	0.105318	0.519265	ATG14	1.22476	4.64666	3.76882	0.0522164	0.457346
SMC5	1.66822	6.16588	4.3665	0.0366522	0.351538	TRIM56	1.22447	5.74784	4.44663	0.0349702	0.397025
TMEM212	1.6674	2.80562	4.82361	0.0280724	0.314639	FAM214A	1.22351	5.35029	3.73557	0.0532653	0.460995
USF1	1.66584	5.61183	4.43803	0.0351467	0.343933	FBXO11	1.22227	5.58248	4.64445	0.0311542	0.381502
HHAT	1.6655	1.18858	2.20301	0.137742	0.573348	CKB	1.22204	0.675116	1.05237	0.304961	0.723416
CHPT1	1.66538	4.93597	4.05154	0.0441311	0.379302	PRKD3	1.22185	5.21188	4.02166	0.0449196	0.437598
SELO	1.66535	2.80323	2.99938	0.0832965	0.482244	GTPBP1	1.22179	6.36516	3.09538	0.0785148	0.516975
BMP2	1.66533	1.13152	2.10675	0.14665	0.582229	PPP1R3D	1.2212	2.72552	2.40679	0.12081	0.571517
TACC1	1.66477	6.90374	3.65493	0.0559036	0.414591	EBLN2	1.22109	1.68826	1.68834	0.193819	0.640394
INSL6	1.66414	0.000524656	2.25792	0.132932	0.565684	PLEKHM2	1.22079	0.0603226	1.317	0.251131	0.686947
MGP	1.66282	0.694384	3.22528	0.0725093	0.456349	RCOR1	1.22065	3.32542	3.51158	0.0609412	0.47552
DTX2P1	1.66263	2.04706	3.96035	0.046584	0.386675	ADGRD2	1.22016	0.863472	3.67705	0.0551662	0.464404
UBE2H	1.66199	5.56374	4.55926	0.0327412	0.335596	PRRC2C	1.21967	7.27735	3.97579	0.0461588	0.442183
YTHDC1	1.66144	6.22589	3.3873	0.0657005	0.43957	FAM57B	1.21786	0.661056	3.46086	0.0628377	0.479271
AGAP9	1.66105	1.07495	1.68752	0.193929	0.631348	LDHAP7	1.21709	2.52532	3.45304	0.0631356	0.47979
ART3	1.66104	-0.230132	2.94121	0.0863462	0.486917	PLEKHH3	1.21698	1.28295	3.52984	0.0602736	0.473635
SPATS2L	1.66065	3.94103	4.52613	0.033381	0.339122	SNX13	1.21487	5.01933	3.98758	0.0458367	0.441028
RP11-270M14.1	1.66017	-0.288855	2.5936	0.107296	0.522667	ARID4B	1.21431	7.35912	3.96217	0.0465338	0.443116
INTU	1.65918	3.22228	4.67302	0.0306401	0.327795	TMEM2	1.21409	7.05909	2.33086	0.126832	0.579014
MZB1	1.65835	3.80003	3.29604	0.069447	0.448087	PTPRZ1	1.21383	0.592899	1.4516	0.228271	0.669282
SMG1	1.65752	7.0461	4.48222	0.0342492	0.34202	CEP135	1.21267	4.32116	4.53467	0.0332148	0.387933
EXD1	1.65656	-0.584949	2.5897	0.107561	0.522667	CLCN3	1.21233	4.0471	4.08392	0.0432932	0.430465
NTRK3	1.65655	0.345657	3.79792	0.0513162	0.401844	DUSP18	1.21167	3.98832	4.67001	0.0306938	0.379527
MAK16	1.65655	4.90996	3.6372	0.056502	0.416998	RPL12P29	1.21125	-0.149057	1.47605	0.224394	0.665619
INO80D	1.65593	6.13164	4.73874	0.0294906	0.322091	LINC00854	1.21007	1.89181	3.29381	0.0695416	0.492918
CUL3	1.65481	4.9274	4.62236	0.0315578	0.331465	POMK	1.20965	1.33101	1.69709	0.192668	0.639503
KIF14	1.65337	-0.364432	2.8299	0.0925244	0.495865	FAM212B	1.20949	0.611786	2.95336	0.0856992	0.523992
CSAD	1.6532	2.36153	4.28369	0.0384797	0.357843	EFCAB6	1.20911	1.84381	1.83961	0.174996	0.624414
ITPR2	1.65258	5.10649	4.07324	0.0435676	0.378895	PTK7	1.20892	2.13035	3.35734	0.0669061	0.488961
CDAN1	1.65196	3.5398	3.80705	0.0510372	0.400764	TRIT1	1.20869	2.45471	4.24801	0.0392964	0.413766
RPL10P3	1.65098	-0.42812	2.87572	0.089925	0.492252	RARS	1.20861	5.1192	4.03293	0.0446203	0.436204
FAM57A	1.64977	1.74591	1.75733	0.184957	0.622164	DYRK1A	1.2085	5.03549	2.47167	0.115915	0.567014
HMGA2	1.64895	1.59731	3.38929	0.0656213	0.439335	MCF2L2	1.20831	2.1168	2.97066	0.0847874	0.523992
ZNF550	1.6482	3.99015	2.38941	0.122159	0.546195	AC007256.5	1.2075	-0.0195228	1.12144	0.289609	0.711035
C1orf106	1.64806	0.387398	2.69096	0.100919	0.509143	ITGA11	1.20748	0.648447	2.70693	0.099913	0.55014
IGKV2-28	1.64765	0.332736	0.857625	0.354404	0.749525	TCF7L1	1.20728	0.20562	2.76716	0.0962167	0.541534
TTF1	1.6474	4.99398	3.69823	0.0544702	0.411032	IDO2	1.20592	1.04903	3.29884	0.0693288	0.492918
ENGASE	1.64663	3.9291	2.95923	0.0853888	0.485686	ACVRL1	1.20573	0.204356	3.05567	0.0804558	0.518976
PPIF	1.64627	6.12145	3.06851	0.0798225	0.474542	AC145212.2	1.20469	2.27004	1.65994	0.197612	0.642895
CREG2	1.64535	0.892121	3.23827	0.0719366	0.454996	TRPM6	1.20425	0.607152	2.98046	0.0842752	0.523899
NUP153	1.64497	6.04159	3.96403	0.0464823	0.386172	S1PR3	1.20403	0.729051	3.18836	0.0741645	0.505782
MYSM1	1.64469	5.10397	4.7008	0.0301486	0.325002	FRK	1.20401	4.03019	4.52025	0.0334959	0.38902
ANKRD36C	1.64329	5.92077	5.09156	0.0240425	0.291456	PNMA2	1.20382	0.776977	3.31707	0.0685641	0.492364
PPIG	1.64286	6.47934	4.71792	0.0298498	0.323838	ARID2	1.203	6.35672	3.99491	0.0456378	0.439989
FABP2	1.64007	0.949168	3.50862	0.0610503	0.429025	ZNF267	1.20239	5.61081	2.74474	0.0975752	0.544642
PCNX2	1.63958	3.5163	3.3986	0.0652519	0.437941	SLC38A2	1.19958	9.12831	3.47132	0.0624416	0.477897
SECTM1	1.63906	1.38803	1.45255	0.22812	0.658649	JMJD1C	1.19956	6.43526	4.67642	0.0305794	0.378784
CST3	1.63893	6.14818	4.45268	0.0348465	0.343273	SIPA1L1	1.19951	5.01119	4.202	0.0403764	0.418763
SH3GL1P3	1.63823	0.625353	1.72817	0.188644	0.625148	CCBE1	1.19886	1.58451	3.61163	0.0573769	0.466964
ZBTB26	1.63662	2.75332	2.25255	0.133394	0.56633	TMEM63B	1.19756	3.14783	3.41566	0.0645806	0.482244
ACE	1.63657	-0.29095	2.83965	0.0919641	0.494741	SLC1A6	1.19678	1.21532	3.36905	0.0664319	0.488126
PI4KAP2	1.63574	3.0945	4.31671	0.0377398	0.356022	ZNF683	1.19639	5.57206	2.46941	0.116081	0.567014
RP11-124L9.2	1.63475	4.63793	4.55895	0.0327471	0.335596	SMG1	1.19633	6.69325	4.15928	0.041407	0.423164
KCNAB1	1.63397	0.982226	2.42377	0.119507	0.543654	ZNF587	1.19623	4.71867	4.88834	0.0270387	0.357793
ELF3	1.63346	1.35638	2.17716	0.140073	0.573738	HIST1H2BN	1.1954	3.66388	2.23786	0.134667	0.589143
CLK2	1.63278	4.60405	3.94295	0.0470683	0.388183	CARMIL2	1.19523	1.99914	3.05882	0.0802999	0.518976
ACBD7	1.63188	1.22329	4.07279	0.0435792	0.378895	ZNF236	1.19488	4.41084	3.9621	0.0465357	0.443116
CHD9	1.63178	6.57638	4.93834	0.0262673	0.303569	LRP2BP	1.19454	1.59754	3.95111	0.0468404	0.444096
RASGEF1B	1.63142	8.14589	2.82094	0.0930418	0.496226	RBM43	1.19453	3.03577	2.12186	0.145211	0.599905
KIF21A	1.63092	5.45666	3.02276	0.0821035	0.479195	ZNF716	1.19441	0.88033	3.23696	0.0719939	0.499084
IGHG1	1.63085	4.82631	1.93599	0.164105	0.600855	CCDC66	1.19398	4.05523	4.57786	0.0323876	0.386767
NUMBL	1.63053	2.28978	3.73141	0.0533983	0.407558	REXO1	1.19375	3.47858	3.12421	0.0771373	0.515233
CHMP4B	1.63023	1.63096	2.90984	0.0880406	0.489303	TAB3	1.19371	3.68642	4.05432	0.0440585	0.43375
EFCAB13	1.62965	0.71939	1.56593	0.210799	0.645157	P4HA2	1.19348	0.347745	2.43851	0.118388	0.568524
AC004076.7	1.62952	-0.461608	2.50045	0.113814	0.532786	IPO7	1.19293	3.64228	4.09289	0.0430641	0.429717
DAND5	1.62943	0.671112	3.96579	0.0464337	0.386108	NKRF	1.19268	3.15822	4.27632	0.0386469	0.410586
PTBP2	1.62871	4.8099	3.21359	0.0730289	0.457742	TMEM130	1.19253	0.324414	2.93692	0.0865757	0.524591
RP3-454G6.2	1.62865	-0.502625	2.96075	0.0853084	0.485686	SLC51A	1.19252	1.35481	3.8412	0.0500078	0.454794
VWA8	1.62846	3.97317	2.87575	0.0899233	0.492252	SLC47A1	1.19216	0.524546	2.90612	0.0882439	0.527375
TTC7A	1.62804	6.0277	4.43341	0.0352419	0.343933	ATP2A2	1.19182	4.22946	4.10907	0.0426538	0.428262
RBPJ	1.62792	6.62688	4.11818	0.0424246	0.374552	AL034550.1	1.19161	3.07164	0.50202	0.478614	0.81362
NFKB1	1.62784	5.39928	3.20365	0.0734742	0.458301	ZNF182	1.19101	2.75451	3.43743	0.0637349	0.480768
IGHV5-51	1.62713	1.81511	2.71658	0.0993109	0.505778	CACNB2	1.19026	2.12765	2.59919	0.106919	0.558392
LACTB	1.62711	4.54245	2.55971	0.109619	0.52667	SEC24A	1.18976	5.15103	3.14077	0.0763578	0.5129
SRGAP1	1.62655	3.02942	4.12777	0.0421848	0.373913	VAV3	1.18958	5.40243	3.88872	0.0486115	0.449733
MYO1B	1.62638	-0.502044	2.9507	0.0858404	0.486196	MS4A10	1.18882	0.655976	3.05272	0.080602	0.519005
CPT1B	1.62609	4.56524	4.42743	0.0353658	0.343933	PLEKHG1	1.18877	1.30068	1.78016	0.18213	0.62994
TLE3	1.62609	5.36144	4.31537	0.0377695	0.356022	DIAPH3	1.18873	0.134334	2.86201	0.090694	0.531616
CHD7	1.62505	5.32975	3.27961	0.0701458	0.449903	RABGAP1	1.18847	3.91557	4.40103	0.0359172	0.401451
SULT1C2	1.62454	0.526126	3.76308	0.0523959	0.404906	PDE11A	1.18787	1.39778	3.55877	0.0592315	0.47045
PAXBP1	1.62447	4.73756	4.26476	0.0389107	0.359098	RP4-800G7.2	1.1873	1.77257	2.62696	0.105063	0.556759
ITGA10	1.62397	0.741852	4.02872	0.0447318	0.380247	NCOR2	1.18695	3.46546	3.60971	0.0574432	0.466964
ARHGAP26	1.6228	4.96734	3.82424	0.0505163	0.399832	RSRP1	1.18617	7.81432	3.17057	0.0749763	0.507599
HIST2H2BE	1.62247	4.71233	2.87991	0.089691	0.492252	MYEOV	1.18604	0.113778	2.58879	0.107623	0.559444
ZFP42	1.62205	1.25807	3.79799	0.0513143	0.401844	ZNF93	1.18444	1.48823	3.65917	0.0557614	0.465032
CCDC149	1.62084	0.135583	3.17414	0.0748127	0.462815	NPIPB5	1.18234	5.55193	4.75176	0.0292684	0.371792
ZSWIM6	1.62083	3.55336	4.03239	0.0446347	0.379879	DTNA	1.18206	-0.0672394	2.52777	0.111858	0.56527
ICA1L	1.62052	4.05023	4.21911	0.039971	0.364262	KCNJ6	1.18131	1.91577	3.48549	0.0619091	0.477487
ZNF767P	1.61897	4.02694	3.7444	0.0529848	0.407182	SEC14L1P1	1.18101	1.2209	2.83158	0.0924276	0.534503
TXNDC5	1.61679	4.02354	2.15228	0.142358	0.577187	ZNF767P	1.1804	3.69567	3.62436	0.0569394	0.466865
RP11-192H23.4	1.61657	2.36373	3.99782	0.0455593	0.382729	CD83	1.1802	7.79018	1.19583	0.274156	0.702225
ALYREF	1.61642	2.56794	2.7171	0.099278	0.505778	EIF4E3	1.17975	4.53098	4.5575	0.0327748	0.387757
ETS2	1.61639	3.99839	4.30435	0.038015	0.356906	RSC1A1	1.17972	2.73845	1.86677	0.171845	0.62117
RP1-76C18.1	1.61633	0.0974032	3.47713	0.0622224	0.431884	RFTN2	1.1796	0.992947	2.79217	0.0947261	0.538208
HLA-DQA1	1.61465	7.7065	2.32647	0.12719	0.555266	CDH8	1.17924	0.787042	2.57706	0.108423	0.560295
KCNG1	1.61442	1.3087	2.43742	0.118471	0.541895	NCOA5	1.17845	4.69828	4.57205	0.0324977	0.387419
CHRNB4	1.61398	0.0790524	3.11221	0.0777077	0.470793	NOCT	1.17832	3.74955	1.78894	0.181056	0.629595
ZNFX1	1.61369	7.11106	3.87527	0.0490026	0.394903	ZFP42	1.17822	0.944108	3.07747	0.0793839	0.517367
ABCB5	1.61219	0.633192	3.8053	0.0510906	0.400764	KLHL32	1.17778	0.736069	0.994279	0.318699	0.732714
IGHEP2	1.6114	2.70429	3.48142	0.0620616	0.431505	LYSMD3	1.1776	5.22152	4.47477	0.0343987	0.393562
ZNF654	1.61034	5.15423	3.04137	0.0811673	0.477604	ADGRA3	1.17715	1.1387	1.84131	0.174797	0.624414
KIF2C	1.61007	0.12672	2.13776	0.143711	0.577539	CASP14	1.17591	0.108066	2.66173	0.102789	0.552321
RASGRF2	1.60996	3.85863	1.54804	0.213425	0.645957	GPR183	1.17585	8.27691	1.72183	0.189457	0.638105
ZNF662	1.60905	0.789721	3.02551	0.0819647	0.479011	RBPJ	1.17552	6.27836	2.93094	0.0868969	0.525111
PPP1R3B	1.609	3.84088	3.39992	0.0651996	0.437941	NOS1	1.17513	1.10098	3.59143	0.0580781	0.466964
CASZ1	1.60855	4.50645	3.95434	0.0467506	0.386962	ZUFSP	1.1749	4.59447	3.92718	0.0475115	0.446157
CSF1	1.60747	1.78725	1.22052	0.269258	0.69047	VDR	1.17441	0.772861	1.84768	0.174053	0.623584
SUSD5	1.60726	0.163232	3.10115	0.0782368	0.470999	YTHDC2	1.1744	4.66327	3.98745	0.0458404	0.441028
BPTF	1.60509	6.22788	4.41269	0.0356726	0.345725	SEC14L6	1.17398	1.2906	3.51006	0.0609974	0.47552
GCNT2	1.60443	1.02423	3.96703	0.0463996	0.386108	DNAJC18	1.17373	2.78017	2.04701	0.152506	0.602939
RABGAP1	1.60443	4.22981	4.02568	0.0448126	0.380366	DUSP8P5	1.17368	1.42908	2.41459	0.120209	0.570969
DSTNP2	1.60439	2.50199	4.36534	0.0366772	0.351538	PFKFB3	1.17341	4.85533	2.16977	0.140747	0.595295
TNNI2	1.60437	0.726771	1.53051	0.216036	0.646779	SPEN	1.17321	5.14377	3.67023	0.0553924	0.464404
USP44	1.60098	2.06063	2.87406	0.0900174	0.49253	SPATS2L	1.17246	3.57358	2.73347	0.0982653	0.546178
GPNMB	1.60061	0.169864	2.99888	0.0833222	0.482244	TIPARP	1.17217	6.32308	1.85393	0.173327	0.622498
TIAM2	1.60046	2.69717	4.56331	0.0326639	0.335596	ANKRD18EP	1.17187	1.09538	2.15401	0.142198	0.596659
ZNF587	1.60023	5.0271	4.63837	0.0312647	0.329677	DISP2	1.17151	2.58589	4.29325	0.0382639	0.40926
PRICKLE1	1.60011	0.410951	1.56613	0.21077	0.645157	RIMS2	1.17138	1.75296	3.01289	0.0826051	0.522282
CRK	1.59951	5.44463	4.67115	0.0306735	0.327821	NOTO	1.1711	0.437735	2.40688	0.120803	0.571517
POU2F1	1.59901	4.58471	2.45526	0.117132	0.539429	TRIM25	1.17083	4.50846	2.72579	0.0987393	0.546639
INPP4B	1.59842	4.20815	2.80323	0.0940743	0.498332	DNAJB6	1.17058	8.46251	3.52257	0.0605386	0.474519
PARP15	1.59812	6.72906	4.49485	0.033997	0.341613	DCUN1D2	1.17045	3.37285	3.4231	0.0642903	0.481746
CHMP4BP1	1.59764	0.204223	2.33723	0.126314	0.554063	OLR1	1.17004	0.705668	1.58487	0.208061	0.653991
SH3D19	1.59731	0.910342	1.36242	0.243118	0.671891	HIRA	1.16892	2.52706	2.3467	0.125549	0.578482
SPDYE21P	1.59647	3.39725	4.54029	0.033106	0.337543	ASPA	1.16889	1.60035	3.39061	0.0655686	0.484894
CBR3	1.59629	1.22837	3.62507	0.0569153	0.41855	ATG2A	1.16876	4.34637	2.99315	0.0836175	0.522282
MAP4K5	1.59596	6.03685	4.27983	0.0385673	0.357843	CLEC7A	1.16873	1.80036	2.95897	0.0854024	0.523992
ZNF674	1.59485	2.50693	4.34158	0.0371924	0.353177	CNKSR3	1.16849	3.33246	3.67337	0.0552883	0.464404
TNFSF11	1.59418	2.09075	1.36148	0.24328	0.671891	UGGT2	1.16807	1.94145	2.18907	0.138993	0.59254
CCR7	1.59351	7.32686	4.51154	0.0336669	0.340827	TBK1	1.16757	6.8401	4.06607	0.043753	0.433053
PDLIM7	1.59311	3.38327	3.03396	0.0815386	0.478417	ZNF727	1.16702	-0.335047	0.674682	0.411424	0.780502
TRIM33	1.59063	5.38876	4.05392	0.0440689	0.379302	CXCL16	1.16688	2.80914	2.05092	0.152114	0.602643
SPATA6L	1.59037	2.76135	2.71782	0.0992334	0.505778	KIF13B	1.16664	3.93117	3.26705	0.0706844	0.496545
CTD-3088G3.8	1.58811	1.15983	3.61506	0.0572588	0.418781	GCNT3	1.16632	1.23621	3.19298	0.0739549	0.505613
ATP1A4	1.58801	1.19908	3.72148	0.0537166	0.408667	FCGBP	1.16581	1.70899	1.35311	0.244735	0.682354
ARHGEF7	1.58796	6.36424	2.85061	0.091339	0.494161	ZNF710	1.16568	1.68579	2.18572	0.139296	0.592953
SLC26A8	1.58763	1.33827	3.73212	0.0533756	0.407558	GABRB3	1.16531	0.829082	3.01003	0.0827508	0.522282
PLK3	1.58715	4.58779	3.44116	0.0635912	0.435177	CCDC186	1.16521	5.08713	4.14056	0.0418672	0.425376
AGER	1.58694	1.30382	2.01562	0.155688	0.591387	KCNE3	1.16519	0.605931	1.92308	0.165518	0.616708
GNG4	1.58525	1.23379	3.72371	0.0536452	0.408667	RP11-382D8.5	1.164	0.236165	2.44507	0.117895	0.567781
AGXT	1.58476	0.222009	3.05171	0.0806524	0.476386	C3orf67	1.1638	0.0578712	2.18795	0.139094	0.59254
SLC16A1	1.58466	4.74395	3.33578	0.0677883	0.443731	C3orf62	1.16363	3.09353	4.28773	0.0383883	0.409397
LCN10	1.58425	2.8769	1.64592	0.199515	0.635376	IGHV3-48	1.16289	1.41827	1.19844	0.273633	0.702225
GJC1	1.58399	2.05088	3.74981	0.0528135	0.406574	VPS13A	1.16248	3.81461	2.69858	0.100438	0.551145
FGFR1OP	1.58356	4.74887	3.04578	0.0809472	0.47748	HES4	1.16129	2.14178	1.25944	0.261757	0.694205
HLA-DRB4	1.58329	5.84887	0.803392	0.370081	0.757831	RP11-756P10.3	1.16095	0.904509	2.95156	0.0857945	0.523992
TRIM7	1.5825	1.93125	2.78069	0.0954072	0.499181	DNAJC24	1.16081	3.41439	4.24077	0.0394644	0.414757
TNFRSF12A	1.58226	2.2556	3.55014	0.0595404	0.425189	DGKB	1.16075	0.131856	2.27356	0.131597	0.58432
PRR4	1.58219	3.82904	4.10478	0.0427621	0.374552	HTR7P1	1.16021	0.764937	2.57671	0.108447	0.560295
FILIP1	1.58104	-0.0458513	3.03815	0.0813285	0.478138	PRND	1.16016	0.660818	2.4055	0.12091	0.571517
VPS13A	1.58066	4.13051	3.54896	0.0595826	0.42519	CREG2	1.15957	0.585899	2.32929	0.12696	0.579014
BACH2	1.58018	4.23161	4.12184	0.0423331	0.374362	RASGRP4	1.15911	0.316507	2.57378	0.108648	0.560647
CCR10	1.57868	-0.279879	2.04244	0.152964	0.587711	VWA8	1.15904	3.62859	2.48959	0.114602	0.566957
SMURF1	1.5781	2.94547	1.98954	0.158389	0.595683	PPP4R3A	1.15877	6.33562	3.87351	0.0490538	0.45044
ACTN3	1.57742	0.590533	1.18356	0.276632	0.698259	FOXJ3	1.15869	5.90259	3.87645	0.0489679	0.450257
SPHK1	1.57711	3.9624	4.20269	0.04036	0.365759	ESYT2	1.15855	6.92268	3.86611	0.0492706	0.451473
RAD23B	1.57608	5.07447	4.18438	0.0407981	0.368096	ALDH8A1	1.15826	0.377345	1.79881	0.179857	0.629595
LINC00694	1.57593	0.603286	1.49486	0.221463	0.65184	RP11-2J18.1	1.15814	0.277193	1.929	0.164868	0.616708
SLC37A3	1.57558	4.65707	4.30513	0.0379977	0.356906	ARHGEF7	1.15763	6.03568	3.21709	0.0728733	0.502624
IGHG3	1.57444	2.97395	2.5547	0.109967	0.526705	MAST4	1.15673	2.73902	2.8601	0.0908017	0.531616
ESCO1	1.57412	5.88569	4.63541	0.0313186	0.329677	FAM83H-AS1	1.15669	1.16696	3.33909	0.0676522	0.489847
HYAL4	1.57354	0.678271	3.39774	0.0652857	0.437941	FUT2	1.15593	1.13597	2.86538	0.0905045	0.531202
PRKCE	1.57329	3.6224	3.90892	0.0480305	0.390961	IFT172	1.15494	2.58241	3.28017	0.0701215	0.495239
SETD1B	1.57238	4.35656	3.12518	0.0770912	0.469704	HMGXB4	1.15467	4.54822	3.21182	0.0731081	0.503
TBC1D2B	1.57237	4.30022	2.55601	0.109876	0.526705	KLHL18	1.15433	4.82723	2.10391	0.146923	0.600799
ZDBF2	1.57205	0.447847	1.63605	0.200869	0.636813	TCEB1P33	1.15433	0.440398	2.88735	0.0892777	0.528875
PCDHGA8	1.57195	0.787664	3.67559	0.0552147	0.412725	APAF1	1.1543	4.01258	2.72775	0.0986183	0.546639
CCSER2	1.57037	7.86971	2.93139	0.0868729	0.487421	CD6	1.15333	6.87204	2.2239	0.13589	0.590606
ZNF813	1.5693	2.74982	2.89636	0.0887801	0.490899	ADNP	1.15257	4.80451	4.1795	0.0409158	0.420768
IKBIP	1.56922	4.76434	4.11077	0.042611	0.374552	FAM83F	1.15112	1.83704	3.78381	0.0517509	0.457346
DOCK5	1.56743	4.9616	3.77438	0.0520433	0.404619	WHSC1L1	1.15053	7.18791	3.36382	0.0666433	0.488624
SLC35E1	1.56601	5.41873	3.65912	0.055763	0.414579	MASP1	1.15007	-0.030176	2.52001	0.11241	0.56527
FBXO40	1.56543	0.598198	2.44496	0.117903	0.5413	KIF1B	1.15006	3.92089	2.32075	0.127658	0.579559
SLC19A3	1.56535	0.777851	3.61726	0.0571829	0.418738	CA14	1.14935	0.856593	3.08357	0.0790866	0.517265
CHP2	1.56433	0.451238	3.21922	0.0727781	0.456838	CCDC162P	1.14926	0.2877	1.58692	0.207766	0.653686
TAL1	1.5641	1.42923	1.62938	0.201789	0.638442	AZIN2	1.14876	2.4202	1.88187	0.170121	0.620133
CMPK2	1.56387	5.28469	2.75997	0.0966499	0.501223	SEMA4A	1.14849	3.19177	0.826095	0.363404	0.757829
OPRM1	1.56385	0.360235	3.11349	0.0776463	0.470793	ACACB	1.14832	2.41795	3.29856	0.0693408	0.492918
PER2	1.56369	5.16545	2.74745	0.0974097	0.501742	MOBP	1.14828	0.463704	2.26927	0.131962	0.585379
NBPF11	1.56354	4.77175	3.94939	0.0468883	0.387151	BHLHB9	1.148	1.34683	1.60355	0.205401	0.650942
FGD4	1.56352	2.45831	3.91745	0.0477873	0.390914	CDK17	1.14749	7.81321	3.20603	0.0733673	0.503791
SNX9	1.56317	5.01414	4.04509	0.0442999	0.379303	JAG1	1.14749	2.68407	1.64183	0.200075	0.644301
TSC22D1	1.56185	5.01418	3.49972	0.0613794	0.429729	SPAG5	1.14671	1.31081	1.63253	0.201353	0.645936
ANKRD23	1.56103	1.597	1.82402	0.176836	0.61726	ATAD2	1.14664	3.98119	3.42188	0.0643376	0.481842
ASH1L	1.56054	6.37256	3.84404	0.049923	0.398446	PRKX	1.14663	7.3744	3.61667	0.0572031	0.466964
XRCC2	1.56054	1.22665	3.47052	0.0624717	0.432907	CSRNP2	1.14663	4.4414	2.99782	0.0833769	0.522282
CABP4	1.56003	0.889724	3.37297	0.066274	0.440776	RP11-568K15.1	1.1456	0.741806	3.07861	0.0793284	0.517265
ZNF816	1.55996	3.32542	3.3331	0.0678987	0.443731	RP11-1070B7.3	1.14467	1.49555	0.942804	0.331558	0.741042
ADH1B	1.55972	-0.31709	3.01202	0.0826495	0.479748	TRAF3	1.14391	5.20922	2.22649	0.135662	0.590606
NAMPT	1.55903	6.45819	2.79442	0.0945929	0.498811	PER1	1.14332	6.34057	1.82862	0.17629	0.625234
SLC52A3	1.55897	-0.341955	2.93791	0.0865226	0.486917	SORT1	1.14237	1.78367	3.06632	0.0799302	0.517934
KIF16B	1.55848	3.54527	1.54291	0.214185	0.645957	ANKRD62	1.14216	-0.0344954	2.4623	0.116608	0.567503
PKD2	1.55748	2.65638	1.81528	0.177877	0.617647	ZSWIM1	1.14197	1.71104	3.47231	0.0624042	0.477873
LMTK2	1.55732	3.17154	2.31308	0.12829	0.556095	GSG1	1.14187	1.29984	3.40931	0.0648296	0.482678
EFCAB7	1.55638	3.06786	3.67145	0.055352	0.412725	ZNF674	1.14143	2.17398	3.36826	0.066464	0.488126
KB-1396H2.2	1.55597	1.35404	2.22175	0.136079	0.570589	C8orf34	1.14043	0.655648	2.90775	0.088155	0.527375
STRC	1.55521	0.921601	3.61341	0.0573155	0.418839	RPS6KB1	1.13932	5.52816	3.77347	0.0520716	0.457346
AC093838.4	1.55514	4.88681	3.03711	0.0813809	0.478138	RP11-96O20.4	1.13786	0.0270963	0.588561	0.442976	0.797143
CYTH3	1.55465	5.44614	3.7124	0.0540098	0.409969	TDRD12	1.13745	0.524879	1.92025	0.165829	0.616708
RAB3B	1.55433	1.68711	3.9272	0.047511	0.389557	CDK12	1.13707	5.19756	3.29181	0.0696264	0.492918
SLC13A4	1.55426	0.494503	2.17161	0.140579	0.574157	RP11-229P13.2	1.13698	1.30893	2.99637	0.0834511	0.522282
INTS6L	1.55421	4.7368	4.13078	0.0421098	0.373718	ZNF761	1.13655	3.58704	3.77472	0.0520327	0.457346
OSBPL10	1.55419	3.91488	3.01983	0.0822522	0.479195	INPP5A	1.13651	0.588126	1.19161	0.275005	0.702225
MON2	1.55412	6.39794	4.10611	0.0427285	0.374552	HBP1	1.13594	7.1572	3.07215	0.079644	0.517934
NTNG2	1.55359	0.485816	2.17502	0.140268	0.57405	FBXO15	1.13565	2.09968	2.94924	0.0859182	0.523992
CYP27A1	1.5532	0.0540905	1.06497	0.302084	0.714297	PIK3CB	1.1356	3.35822	3.43991	0.0636393	0.480768
ASTN2	1.55318	3.65893	4.00364	0.0454022	0.38249	EEF1A1P10	1.1352	0.316487	2.72673	0.0986813	0.546639
CNTRL	1.55228	5.15452	4.32888	0.0374708	0.354854	MRAS	1.13519	0.0344757	1.59785	0.206208	0.651822
C15orf59	1.55196	-0.12428	2.50132	0.113751	0.532786	TAF1L	1.1349	-0.122414	2.39757	0.121524	0.572452
BOD1L1	1.55191	4.99486	4.4099	0.035731	0.345935	NAMPTP1	1.13468	3.39743	2.22341	0.135932	0.590606
DMTF1	1.55185	6.20405	4.05836	0.0439533	0.379302	LIPT1	1.134	3.71913	3.20226	0.0735364	0.503961
MIA3	1.55185	6.94132	3.63165	0.0566907	0.417735	VASH2	1.13363	0.463875	2.83909	0.0919963	0.533615
ACTG1P14	1.55057	2.10895	3.86593	0.0492758	0.395749	BTBD7P1	1.13311	1.00666	2.96097	0.0852965	0.523992
MYH10	1.55016	2.46644	2.23986	0.134493	0.568724	RP11-90O23.1	1.13255	0.90353	2.25349	0.133313	0.588569
DROSHA	1.55013	4.92722	4.3546	0.0369091	0.352146	NAA25	1.13234	5.31471	2.75739	0.096806	0.542736
TCERG1	1.54933	6.84111	3.69268	0.0546516	0.411606	MAATS1	1.13223	0.223535	1.25362	0.262863	0.695388
ZC3HAV1L	1.54862	-0.251619	2.86894	0.0903043	0.493335	CHD4	1.13206	3.53616	2.70588	0.0999789	0.55014
ACSL1	1.54842	4.40722	3.00856	0.082826	0.48018	USP32	1.13205	3.84345	4.01793	0.045019	0.438231
RSPH14	1.54764	0.775747	2.64594	0.103814	0.515237	DCBLD2	1.13093	2.02573	2.2464	0.133926	0.588788
ZNF518A	1.54641	3.87228	3.06332	0.0800778	0.474581	MON2	1.12966	6.07816	3.21824	0.0728219	0.502624
TMC4	1.54625	1.65604	3.13317	0.0767142	0.468418	PARGP1	1.12962	1.95907	2.29728	0.1296	0.581896
PCDHGA5	1.54544	-0.117526	2.82129	0.0930217	0.496226	FAM227A	1.12909	1.98338	3.38993	0.0655959	0.484894
NWD1	1.54544	0.351433	3.35165	0.0671378	0.443228	TFPI	1.12897	2.983	3.59333	0.058012	0.466964
SLC2A13	1.54322	3.62179	2.59111	0.107465	0.522667	FAM13A	1.12844	2.60973	2.9456	0.0861116	0.524116
RASL11A	1.54293	1.65798	1.66454	0.196992	0.634212	FBLIM1	1.1281	1.51024	3.45851	0.062927	0.479432
IWS1	1.54273	4.902	4.3278	0.0374947	0.354854	CYB5D1	1.1279	3.46877	3.43867	0.063687	0.480768
NUPR1	1.54253	2.77732	3.80608	0.0510669	0.400764	SLC30A1	1.12761	4.50762	3.75935	0.052513	0.457957
ITGA11	1.54248	0.861797	2.93498	0.0866795	0.486917	TNFSF4	1.12724	1.59727	2.16088	0.141564	0.595583
SYNPO2	1.54051	0.969499	2.94554	0.0861148	0.486845	PCF11	1.12636	6.16228	3.48001	0.0621143	0.477873
ZBTB46	1.53924	0.380106	2.51392	0.112845	0.530911	CDK1	1.12618	0.916739	1.4475	0.228929	0.669742
VASH2	1.53826	0.724616	2.91148	0.0879512	0.489303	STEAP4	1.12613	1.5516	2.18936	0.138967	0.59254
FXR2	1.53776	4.18026	3.10112	0.0782384	0.470999	CASP3	1.12609	6.46824	3.53066	0.0602439	0.473635
GOLGA8A	1.53728	4.47328	2.90428	0.0883444	0.490412	RP11-730A19.5	1.12557	0.356746	1.77112	0.183244	0.630535
PDE7A	1.53713	5.54813	4.15957	0.0414	0.371087	PDCD7	1.12556	3.7302	3.20941	0.073216	0.503
TRMU	1.53653	4.09967	2.51839	0.112526	0.530344	CFI	1.12527	0.51687	2.57679	0.108441	0.560295
BMP1	1.536	2.80108	2.02975	0.154246	0.588958	WHSC1	1.12485	3.92427	3.70772	0.0541614	0.463872
NFIC	1.53597	3.46757	2.10563	0.146758	0.582229	XKR9	1.12476	1.34187	2.65079	0.103498	0.553306
P2RX1	1.53559	3.225	3.22207	0.0726518	0.456445	NHSL2	1.12371	3.85263	3.49403	0.0615903	0.477181
CD83	1.53521	8.05629	1.89952	0.168132	0.605233	UNC13C	1.12332	0.538562	2.9451	0.0861382	0.524116
CELSR3	1.53494	2.04191	1.06113	0.302959	0.714458	NEB	1.12271	1.60308	2.24085	0.134407	0.588926
NT5M	1.53464	1.41641	1.59852	0.206113	0.642187	CEP95	1.12226	5.80828	3.75534	0.052639	0.458153
LYPD5	1.53331	1.3478	3.65993	0.055736	0.414579	FITM2	1.12205	2.13528	2.40369	0.12105	0.571517
FGFR1	1.53275	3.70738	2.32035	0.127691	0.555785	PPP5D1	1.12191	1.96907	3.26409	0.0708124	0.496545
COL27A1	1.53252	0.429172	2.96216	0.0852339	0.485686	AC015691.13	1.12158	-0.0466579	2.35964	0.124511	0.578482
ZCCHC8	1.532	5.15746	3.12032	0.0773215	0.470306	SPDYE6	1.11992	1.56495	0.739725	0.389749	0.769357
LRRC37A5P	1.53126	-0.381772	2.82138	0.0930166	0.496226	ENAH	1.11978	2.10546	3.19175	0.0740107	0.505619
NPIPA7	1.53067	3.06489	4.15514	0.0415083	0.371559	ADCY3	1.11912	1.46745	2.99799	0.0833676	0.522282
DAPK2	1.53062	4.26847	2.46848	0.116151	0.537667	FUT6	1.1186	-0.00288154	2.37967	0.122924	0.576006
ARHGEF40	1.53034	3.00245	3.84585	0.0498691	0.398446	CHORDC1	1.11769	4.58612	3.81009	0.0509446	0.45604
CCDC84	1.53032	4.51844	3.7345	0.0532996	0.407558	KLC3	1.11748	0.407574	2.47918	0.115362	0.567014
CEP131	1.53028	2.61057	3.20093	0.0735963	0.458444	STMND1	1.11746	0.407318	2.50698	0.113343	0.5657
SPOPL	1.52964	4.88232	2.9007	0.088541	0.490788	TTC7A	1.11565	5.63833	2.16558	0.141131	0.595295
SMTN	1.52899	0.396469	1.60769	0.204817	0.641832	STK33	1.1156	1.71882	2.2254	0.135757	0.590606
TMPRSS4-AS1	1.5283	2.0167	1.54236	0.214267	0.645957	KCNK3	1.11435	0.545697	2.62063	0.105483	0.557453
ENTPD1	1.52791	3.92711	2.81391	0.0934503	0.497359	GUSBP2	1.11334	3.47387	2.85778	0.090933	0.531807
PKIG	1.52714	4.49686	4.03996	0.0444348	0.379551	FLCN	1.11324	4.29732	3.17898	0.0745915	0.506706
CLEC17A	1.52677	4.38536	3.65682	0.0558402	0.414591	UVRAG	1.11318	5.44261	4.01686	0.0450474	0.438231
FAM200A	1.52636	3.34516	3.15254	0.075809	0.466118	AL589743.1	1.11296	1.07295	2.65533	0.103203	0.552848
PRKD3	1.52619	5.44581	4.11849	0.0424169	0.374552	HERC2P8	1.11285	1.02055	2.55901	0.109667	0.562203
IGSF9	1.52615	0.896849	1.0933	0.295742	0.710514	WDR97	1.11271	0.501915	1.88753	0.169481	0.620133
ABCC3	1.52468	1.60875	2.41625	0.120082	0.544627	CHODL	1.11181	0.442059	1.08993	0.296487	0.717821
ZNF510	1.52452	3.26858	2.49683	0.114075	0.533549	FAM53C	1.1116	8.00431	2.09364	0.147913	0.601782
MTERF2	1.5242	4.46151	3.70028	0.0544034	0.411032	HS6ST1	1.11156	2.63605	1.83603	0.175417	0.625017
PAPD7	1.52413	2.19115	1.63306	0.20128	0.637291	RP11-192H23.4	1.11081	1.99285	2.48492	0.114942	0.566993
VDR	1.52324	1.02645	2.30891	0.128634	0.556285	NAMPT	1.11019	6.11975	2.30071	0.129315	0.581896
ANKRD36B	1.52294	5.4499	3.81759	0.0507172	0.400173	ITGA5	1.10943	7.33965	3.59536	0.0579412	0.466964
SP4	1.52256	4.52112	3.54365	0.059774	0.425351	NIN	1.10936	5.72227	3.341	0.0675735	0.489847
SLC52A1	1.52165	0.838326	3.33347	0.0678836	0.443731	S1PR2	1.10934	5.54753	3.26593	0.0707329	0.496545
RAPGEF1	1.5213	5.44774	4.06017	0.0439061	0.379302	IFIH1	1.10931	3.91747	1.79155	0.180738	0.629595
DSC3	1.521	-0.220396	2.93948	0.0864386	0.486917	C12orf50	1.10928	1.82268	3.5529	0.0594414	0.470676
HES2	1.5201	1.41836	2.96924	0.0848618	0.485401	B3GNT5	1.10923	1.40119	1.77605	0.182635	0.63046
SDCBP	1.51875	8.56165	3.5511	0.0595061	0.425189	STARD8	1.1075	0.636916	2.35026	0.125262	0.578482
AL589743.1	1.5186	1.35429	3.40904	0.0648403	0.437941	ZNF714	1.10703	3.63125	3.17103	0.0749552	0.507599
BACH1	1.51851	6.17039	3.22698	0.0724342	0.456349	CASP8	1.10634	7.58072	3.78983	0.0515649	0.456763
RRM2B	1.51835	5.0586	3.15475	0.0757064	0.46569	RTN2	1.10627	-0.128012	1.05022	0.305456	0.723416
SLC28A2	1.51701	1.28861	3.76407	0.0523649	0.404906	SQLE	1.10613	4.66977	4.09838	0.0429242	0.429174
GRAMD4P3	1.51689	0.431507	3.14093	0.0763502	0.467612	RLIM	1.10576	6.78262	2.46035	0.116753	0.567503
KCNMB1	1.51672	2.02116	3.77041	0.0521669	0.404861	SENP6	1.10391	5.87348	4.08906	0.0431616	0.430383
ADCY2	1.51669	1.41322	3.75813	0.0525515	0.405334	SLC52A1	1.10342	0.570435	2.673	0.102063	0.552218
VSIG1	1.51668	0.489888	3.1897	0.0741037	0.460043	NXNL2	1.10327	0.41017	2.60354	0.106625	0.557905
RYK	1.51655	2.32706	3.29284	0.0695828	0.448468	HERC1	1.10322	6.22347	3.05442	0.0805179	0.518976
ASPA	1.51643	1.84854	3.6225	0.057003	0.41855	SLC24A4	1.10265	1.87028	2.58136	0.108129	0.560295
SOWAHC	1.51593	1.85608	2.95973	0.085362	0.485686	ZNF470	1.1026	2.47359	2.21592	0.136594	0.59123
ALDH2	1.51581	5.18818	3.78619	0.0516773	0.40322	SAPCD1	1.10243	0.83688	2.06089	0.151122	0.602268
KIFC2	1.51532	2.06145	3.49804	0.0614414	0.429763	CACNA1A	1.10215	3.91115	3.92883	0.0474648	0.446157
IQCH	1.515	1.29099	1.05737	0.303817	0.714539	PYGL	1.10141	1.27523	1.9392	0.163756	0.616708
ZNF629	1.51499	2.13175	1.50754	0.219514	0.649765	GPR22	1.10092	1.37579	1.65427	0.198378	0.643169
IZUMO2	1.51484	1.21747	3.54502	0.0597243	0.425351	ERICH3	1.10036	-0.25512	1.63757	0.200659	0.645141
THEMIS	1.51436	0.719481	1.16502	0.280427	0.701242	TMEM245	1.10005	4.97818	3.27839	0.0701977	0.49543
ZNF43	1.51418	4.38616	4.16084	0.0413689	0.371087	CCSER2	1.1	7.51349	2.70719	0.0998969	0.55014
ETF1	1.51379	7.13683	3.14768	0.076035	0.466694	FAM83D	1.09963	1.81321	1.6846	0.194314	0.640829
RP11-255H23.2	1.51279	1.05172	1.21714	0.269924	0.690855	TOP2A	1.09927	0.841914	1.59888	0.206061	0.651766
ADM	1.51276	2.08103	0.972973	0.32394	0.728697	ZNF777	1.09735	0.188452	1.30671	0.252992	0.688949
BCRP3	1.51271	-0.251828	1.54284	0.214196	0.645957	DOCK5	1.09699	4.60575	3.0663	0.0799314	0.517934
TDRD7	1.51266	4.61277	3.7213	0.0537225	0.408667	C6orf141	1.09683	0.670082	2.51218	0.112969	0.565415
SH2B3	1.5126	5.88708	3.56213	0.0591118	0.424618	CLK4	1.0966	5.91823	3.82125	0.0506063	0.45604
REC8	1.51215	3.32707	3.15845	0.0755348	0.465446	CHUK	1.09653	5.36747	3.69727	0.0545016	0.463872
KIF1BP	1.51168	3.04717	2.79129	0.0947782	0.498811	ADIPOQ	1.09635	-0.0381064	2.10998	0.146341	0.600292
ACER3	1.51162	4.32587	3.16024	0.0754519	0.465296	SYAP1	1.09595	7.16514	2.59582	0.107146	0.558746
WFDC1	1.5116	1.54591	3.55238	0.0594602	0.425189	ERVW-1	1.09565	1.81054	2.91545	0.0877347	0.527375
RFX1	1.51113	3.58612	2.20295	0.137747	0.573348	ZNF222	1.09545	2.95329	3.48227	0.0620297	0.477873
AP1S3	1.51034	3.20982	2.7837	0.0952279	0.498969	PPP1R16B	1.09537	7.28969	2.5178	0.112568	0.56527
PLXNA3	1.5099	3.28809	2.86304	0.0906362	0.494161	RPS2P5	1.09534	6.98828	1.08488	0.297608	0.718904
MACF1	1.50908	7.64017	4.27784	0.0386123	0.357843	KALRN	1.09507	2.6804	2.70358	0.100123	0.550365
SPTBN5	1.50899	1.24745	1.65256	0.19861	0.635117	PCDHA10	1.09491	0.428612	2.42698	0.119263	0.569004
LRRC37A	1.50888	3.34395	1.82026	0.177283	0.61726	SPDYE2B	1.09471	1.5846	1.32043	0.250514	0.686906
UBASH3B	1.50837	4.55201	2.44259	0.118081	0.5413	NBPF19	1.09463	4.77542	3.84953	0.04976	0.454614
PRLHR	1.50816	-0.17999	2.90892	0.0880907	0.489389	BTN2A3P	1.09441	1.33152	1.89659	0.16846	0.618968
SATB2	1.50752	-0.0296562	2.84045	0.0919188	0.494741	PLEKHA8	1.0943	2.46848	1.28097	0.257719	0.691478
SLC35G1	1.50705	0.450316	1.70806	0.191237	0.628446	PPP2R2A	1.09419	5.57747	3.74715	0.0528975	0.458962
SLC7A9	1.50704	-0.0765768	2.80516	0.0939613	0.498332	KCNH8	1.09412	0.831143	1.69555	0.192871	0.639848
CCDC138	1.50611	3.32942	1.65324	0.198519	0.635117	SLC23A2	1.09373	3.93744	2.43436	0.118703	0.568745
GABRP	1.50606	-0.184085	2.85083	0.0913267	0.494161	TSHZ2	1.09366	-0.10731	2.0344	0.153775	0.605346
BICDL1	1.50569	1.45917	3.09209	0.0786739	0.472868	CTD-2583A14.10	1.0929	-0.130161	2.23341	0.135056	0.590074
NAA15	1.50512	6.02685	4.0491	0.0441949	0.379302	LILRB4	1.09272	1.04855	0.801923	0.370519	0.76101
PHLPP2	1.50504	4.59393	4.26688	0.0388622	0.359098	HIVEP2	1.09231	4.45128	2.88788	0.0892486	0.528875
ZNF337	1.50468	4.05931	3.50536	0.0611706	0.429442	CUZD1	1.09194	0.611731	0.533098	0.465307	0.806878
KDM7A	1.50441	5.38677	3.40444	0.0650211	0.437941	GALNT7	1.09169	3.9324	3.41442	0.0646292	0.482244
NOCT	1.50328	3.99125	2.08755	0.148504	0.583245	SLC6A1	1.09143	-0.0114213	2.11692	0.145679	0.599905
NIPAL1	1.50267	1.04044	2.94899	0.0859311	0.486196	YAF2	1.09043	6.10297	2.66721	0.102435	0.552218
BRAF	1.50229	4.94723	3.72192	0.0537024	0.408667	HERC2P5	1.08982	1.00652	2.47052	0.115999	0.567014
CEP170	1.50138	3.91829	2.01263	0.155995	0.592172	UAP1	1.08979	7.2195	3.33394	0.067864	0.490563
KLHL2	1.49917	3.78102	2.7735	0.0958362	0.500474	CCDC81	1.08946	0.823939	2.53094	0.111634	0.56527
CSRP2	1.49874	1.3965	2.53241	0.11153	0.529013	RP3-370M22.8	1.08917	0.064127	1.55835	0.211906	0.657089
IER5L	1.49707	0.73678	1.57741	0.209135	0.644023	SEC14L2	1.08898	2.90928	2.7854	0.0951267	0.539167
CLEC16A	1.49704	4.66272	3.92093	0.0476885	0.390559	CEP19	1.08884	3.0652	3.18578	0.0742814	0.506085
NPIPB5	1.49632	5.79503	4.16524	0.0412616	0.371087	OR7D2	1.08879	0.951766	0.952271	0.329142	0.739966
SPDYE15P	1.49579	-0.134376	2.18575	0.139293	0.573348	TGFB1I1	1.08866	0.322712	1.90617	0.16739	0.6177
SOGA1	1.49455	2.85942	2.17365	0.140393	0.574132	TEX14	1.08811	-0.220583	1.06607	0.301835	0.721633
NUF2	1.49425	2.05583	0.942559	0.331621	0.733902	GGH	1.08792	2.33979	2.39033	0.122088	0.573856
LCOR	1.49394	6.70842	2.83162	0.0924253	0.49571	KLHL33	1.08727	1.10711	2.145	0.143035	0.597724
PSME4	1.49392	4.88478	3.57186	0.0587666	0.423429	CHRNB4	1.08707	-0.231894	1.88898	0.169318	0.620133
ABHD17AP5	1.49345	0.0173951	2.28284	0.130812	0.559871	PEBP1P3	1.08515	1.99733	2.98264	0.0841619	0.52371
TSTD2	1.49287	5.2241	3.1954	0.0738458	0.459035	RAB30	1.0844	4.80713	1.47554	0.224474	0.665619
HSPD1	1.49262	6.93473	3.58898	0.0581638	0.42152	RP11-153M7.3	1.08401	1.86591	3.23346	0.0721479	0.499596
CEP350	1.49169	6.27178	4.15195	0.0415867	0.371646	CCNH	1.08349	7.33759	2.23258	0.135128	0.590074
TRMT44	1.49122	3.79609	3.07466	0.0795211	0.47427	NBEAL2	1.08312	5.7492	3.53879	0.0599492	0.473355
CCDC50	1.49117	6.21459	3.3772	0.0661042	0.440414	C16orf72	1.08271	7.33058	3.17329	0.0748516	0.507247
CCDC122	1.4909	3.34375	3.48022	0.0621067	0.431505	FGFR1OP	1.08231	4.37605	2.66269	0.102727	0.552218
DZIP3	1.49082	4.67366	3.31714	0.068561	0.445947	GFI1B	1.08196	0.60612	1.99164	0.158169	0.612881
CHD4	1.49057	3.80538	3.24496	0.0716433	0.454178	UPK3BL	1.08173	4.36426	3.85158	0.049699	0.454354
NOS1	1.49015	1.32111	3.58935	0.0581511	0.42152	RP11-124L9.2	1.0817	4.22789	3.3014	0.0692208	0.492918
ETV5	1.49006	0.0754751	2.08403	0.148847	0.583245	LARGE1	1.08093	1.38574	1.91101	0.166851	0.617426
RNF32	1.48996	0.144223	1.9864	0.158718	0.595974	FADD	1.08072	4.57776	3.37558	0.0661695	0.487454
SIGLEC10	1.48919	4.74733	3.6687	0.0554435	0.412857	PNPLA8	1.08063	6.32641	3.06573	0.0799592	0.517934
FRK	1.48862	4.2513	4.06414	0.0438029	0.379302	RUNDC3B	1.07992	0.497939	1.29781	0.254614	0.68964
RP11-1277A3.2	1.48814	1.5628	2.12084	0.145307	0.580529	MGP	1.0797	0.322252	2.28985	0.130223	0.581896
MDM4	1.48741	7.82893	3.10412	0.0780943	0.470999	CHD2	1.07943	7.40815	3.43623	0.063781	0.480768
ASXL1	1.48666	3.61593	1.96166	0.161336	0.598321	B4GALT5	1.07892	2.99646	3.01442	0.0825268	0.522282
ADNP	1.48559	5.06212	3.80718	0.0510332	0.400764	WDR26	1.07891	5.251	2.65933	0.102944	0.552687
RP4-701O16.5	1.48537	-0.104527	2.69776	0.100489	0.508551	CCNT1	1.0789	6.12257	2.66264	0.10273	0.552218
ADGRA3	1.485	1.36319	1.53822	0.214883	0.646116	PCDHB11	1.07876	0.103455	2.16618	0.141076	0.595295
ADIPOQ	1.48479	0.179658	2.76982	0.0960572	0.500474	APC	1.07799	4.70357	3.71524	0.0539178	0.46385
SRRM2	1.48429	6.2253	3.64192	0.0563419	0.416034	AFF4	1.07781	5.57262	2.88515	0.0893998	0.528875
C9orf66	1.48368	3.09992	3.8857	0.0486989	0.39358	OR6J1	1.07776	1.54321	2.96515	0.0850766	0.523992
ECHDC3	1.48293	1.86137	2.72263	0.0989346	0.505172	CD3EAP	1.07749	1.98073	3.03883	0.0812943	0.520568
GRK3	1.4823	3.81055	2.85209	0.0912551	0.494161	TRAF4	1.07746	4.37298	2.74867	0.0973356	0.544642
FAM57B	1.48189	0.831609	2.98576	0.0839997	0.483016	DCDC1	1.07692	0.394374	2.2188	0.136339	0.59123
PLEKHD1	1.48135	1.10356	3.49452	0.0615722	0.429763	PIK3CA	1.07643	3.51411	2.15902	0.141735	0.595583
ZNF761	1.48042	3.84488	3.7111	0.0540519	0.410068	CCDC40	1.07632	1.14469	2.2849	0.130639	0.582796
ZC3H7B	1.48018	3.48115	3.67127	0.055358	0.412725	GVQW1	1.07613	0.564886	1.33185	0.248476	0.686073
SPDYE1	1.47844	2.34512	2.97774	0.0844173	0.483793	CNTNAP1	1.07599	-0.227128	1.99032	0.158308	0.612881
LIMS3	1.47828	2.24234	2.16027	0.14162	0.576074	AKAP17A	1.07553	6.37535	3.18957	0.0741097	0.505718
DACH2	1.47802	-0.420296	2.25468	0.133211	0.566186	ZNF788	1.07505	2.01162	1.90719	0.167275	0.617441
RSC1A1	1.47718	2.95449	1.254	0.262789	0.686669	OFD1	1.07465	5.7147	3.67337	0.0552882	0.464404
ARHGAP21	1.47562	1.74239	2.02323	0.15491	0.590473	ZNF160	1.07455	4.76196	3.70097	0.0543809	0.463872
UHRF1BP1	1.47538	5.10421	3.64334	0.0562938	0.415953	TNKS2	1.07364	6.9065	3.27027	0.0705462	0.496321
PM20D2	1.475	4.09283	2.60247	0.106697	0.522417	CTC-281F24.3	1.07349	0.532418	2.66674	0.102466	0.552218
ROR1	1.47456	1.71471	1.68574	0.194163	0.631682	ZNF774	1.07308	1.88157	3.37123	0.0663442	0.488126
RP1-179N16.3	1.47446	1.27416	2.12169	0.145226	0.580529	CDC42EP4	1.07293	1.14455	0.693133	0.405101	0.776685
HK3	1.47435	2.68168	1.04726	0.306138	0.716039	GTF2IRD1	1.07153	0.736169	2.70188	0.10023	0.550438
DUSP16	1.47331	2.74275	2.81232	0.0935429	0.497465	C12orf65	1.07138	5.25007	3.96103	0.0465653	0.443116
ATXN7L3	1.4712	4.25354	3.69883	0.0544508	0.411032	RBFOX3	1.07117	0.761125	2.29401	0.129874	0.581896
PGM2L1	1.47105	3.93356	2.80805	0.0937923	0.498119	MFN1	1.07043	4.1231	3.26331	0.0708461	0.496545
LINC00672	1.47073	1.89441	3.22389	0.0725709	0.456349	GFAP	1.0698	0.632194	2.44551	0.117862	0.567781
AP1G1	1.47034	6.63856	3.0203	0.0822283	0.479195	UTP11	1.06905	5.54266	3.70504	0.0542485	0.463872
FAM153A	1.46951	0.380539	1.321	0.250413	0.67939	CX3CL1	1.06891	0.529092	2.60259	0.106689	0.558031
LRRC8C	1.46948	5.85985	3.45246	0.0631576	0.434105	COL1A1	1.06887	-0.0279076	1.96485	0.160996	0.616708
BTBD19	1.46945	1.28623	3.53433	0.0601104	0.426455	PLPP6	1.06876	2.54341	1.77357	0.182941	0.630508
NCOR2	1.46937	3.68196	3.51771	0.0607162	0.427783	ARNTL	1.06837	6.49539	3.05356	0.0805602	0.518976
ITPR1	1.46936	3.86995	1.50256	0.220277	0.650399	RP4-742C19.12	1.06812	4.19434	2.61903	0.105589	0.557453
RPS6KA3	1.46929	2.33406	3.03313	0.0815805	0.478463	HUWE1	1.0672	6.40649	3.95044	0.0468592	0.444096
RNF19A	1.46883	7.9897	3.33038	0.0680112	0.443731	LRRC8B	1.06512	2.50748	0.968031	0.325172	0.738714
TCF7L1	1.4686	0.366996	2.98149	0.0842218	0.483308	GOLGA2P5	1.06459	1.86287	2.8045	0.0940002	0.53714
HIST1H2BL	1.4681	0.614997	1.15757	0.281971	0.702981	FAM153B	1.06433	1.0061	2.86377	0.0905952	0.53139
TRIM16	1.46779	2.66044	2.14831	0.142727	0.577519	PPIG	1.06403	6.04565	3.4536	0.0631143	0.47979
NFE2L2	1.46726	7.92755	3.01923	0.0822825	0.479195	OSR2	1.06302	2.00916	0.628991	0.427726	0.788882
SLAIN1	1.4667	1.80529	1.13957	0.285742	0.705117	CRACR2B	1.06266	1.9098	1.4712	0.225157	0.666353
ZNF777	1.46624	0.396119	0.833099	0.361378	0.751788	MUC20	1.06254	0.537424	1.79743	0.180023	0.629595
HIF3A	1.46604	2.7737	3.65763	0.0558129	0.414591	NFAM1	1.06242	1.46433	1.69909	0.192406	0.639156
SPIB	1.46417	5.62399	3.58017	0.0584732	0.42227	PRR12	1.06205	1.31396	1.78818	0.181148	0.629595
CSGALNACT2	1.46412	6.42535	3.69454	0.0545909	0.411581	LUZP1	1.06131	5.45684	2.05979	0.151231	0.602268
UBR5	1.4625	5.15262	3.52317	0.0605167	0.427783	ANKRD20A5P	1.06048	2.0468	1.22237	0.268896	0.700202
UNC13C	1.46208	0.756146	3.2752	0.0703342	0.449903	SLC28A2	1.06039	0.981323	2.60544	0.106498	0.557905
CWF19L2	1.462	4.91862	3.95416	0.0467557	0.386962	RYR1	1.06023	1.50928	0.441598	0.506352	0.828994
FAM9C	1.46174	0.13333	2.83402	0.0922868	0.495344	TRIM23	1.06	3.28547	1.91009	0.166953	0.617426
LETM2	1.46164	4.04296	2.6462	0.103798	0.515237	ARHGEF4	1.05993	-0.0278558	2.00057	0.15724	0.611405
MYLK3	1.46156	2.3795	3.79429	0.0514275	0.402269	IKBIP	1.05993	4.38395	2.73428	0.098216	0.546178
NPEPPS	1.46093	6.56329	3.78807	0.0516191	0.403098	TMC7	1.05965	0.679505	2.57007	0.108903	0.561196
MLXIP	1.46089	5.28739	3.48975	0.0617498	0.43051	CROCC	1.05939	3.15848	2.89146	0.0890503	0.528875
ADGRD2	1.46082	1.02786	3.22136	0.0726831	0.456445	LOXL3	1.05895	0.428679	2.07199	0.150026	0.602173
ARRDC5	1.46057	2.16462	3.40449	0.0650193	0.437941	DEPDC5	1.05816	3.18788	2.68673	0.101187	0.551631
DICER1	1.46008	5.67131	2.81352	0.0934728	0.497359	AARD	1.05739	0.696104	1.74102	0.18701	0.635376
ROBO1	1.45964	0.0149263	2.59267	0.107359	0.522667	IFFO2	1.05729	4.07027	1.93828	0.163855	0.616708
CNTNAP3B	1.4592	1.105	1.80493	0.179117	0.618622	HIVEP1	1.0569	3.94242	2.32203	0.127554	0.579559
KMT2E	1.4579	8.95329	3.67748	0.0551521	0.412725	WIPF3	1.05651	0.3069	1.92041	0.165811	0.616708
MYZAP	1.45636	0.25846	0.747393	0.387303	0.768017	PPIF	1.05631	5.68639	1.97042	0.160403	0.615676
KBTBD7	1.45632	3.20815	1.2789	0.258104	0.683964	ZNF383	1.05624	4.67466	2.93057	0.0869169	0.525111
CDK11A	1.45528	4.38908	2.88243	0.0895505	0.492252	MED13L	1.05615	3.02124	2.74833	0.0973558	0.544642
ZNF532	1.45359	2.70636	3.68063	0.0550482	0.412725	CHD8	1.05597	4.61666	3.16923	0.075038	0.507606
SLC30A1	1.45358	4.75572	1.63409	0.201139	0.637098	ACIN1	1.05532	5.12946	3.82199	0.050584	0.45604
ZNF217	1.45355	4.79991	3.41806	0.0644868	0.437908	SLC22A5	1.05529	2.66095	1.80126	0.17956	0.629595
KIAA1456	1.45275	1.92182	3.53456	0.0601024	0.426455	TOB1	1.05418	7.54873	1.96217	0.161282	0.616708
IFI44	1.45219	4.88405	2.05011	0.152195	0.586567	HK2	1.054	1.00818	0.559493	0.454464	0.802554
RP11-333E13.4	1.45213	0.088858	2.7917	0.0947537	0.498811	TCERG1	1.05376	6.47115	2.77412	0.0957993	0.540565
RP11-204C16.4	1.45205	-0.12378	2.39496	0.121727	0.546168	ZCCHC8	1.05259	4.80152	2.8277	0.092651	0.534687
PBRM1	1.452	6.3221	2.85405	0.0911443	0.494161	DDHD1	1.05227	6.13362	3.76965	0.0521906	0.457346
TSSC2	1.45119	2.87385	3.5381	0.0599741	0.426345	LUC7L2	1.05219	6.45575	3.24517	0.0716341	0.497766
GOLGA8R	1.45072	1.38785	2.7008	0.100298	0.507838	FAM222B	1.05185	4.96777	3.75654	0.0526012	0.458153
COBLL1	1.4504	3.6722	2.85014	0.091366	0.494161	SLC5A3	1.0518	4.73282	3.32554	0.0682117	0.491857
ELL	1.45028	5.83311	2.43596	0.118582	0.542049	AKT3	1.05134	4.37228	3.61315	0.0573244	0.466964
USP15	1.44957	6.845	3.6836	0.0549501	0.412447	BRD7	1.0505	6.07362	2.7808	0.0954005	0.539842
GDPD5	1.44918	3.55947	2.28415	0.130701	0.559871	RP11-1016B18.1	1.04998	0.292573	2.17452	0.140313	0.59459
ZNF92	1.4488	5.46107	3.78886	0.0515949	0.403098	PSMD5	1.04959	5.60725	3.47412	0.0623358	0.477873
C1orf186	1.44861	2.38868	2.15144	0.142436	0.577187	AP1S3	1.04933	2.87892	2.0557	0.151637	0.602268
HLA-DRB1	1.44826	9.05789	3.25853	0.0710528	0.452935	MMRN2	1.04932	0.296744	0.821982	0.364601	0.758224
DDI2	1.44807	5.14232	2.50818	0.113257	0.531688	NUDT4P2	1.04925	1.2474	1.30503	0.253296	0.689145
FAM65C	1.44775	1.17627	1.75823	0.184845	0.622164	ZNF681	1.04915	1.99309	2.47654	0.115556	0.567014
RPS6KA5	1.44759	5.22935	3.47065	0.0624669	0.432907	CNOT2	1.04808	7.71091	2.73311	0.0982879	0.546178
CXCL2	1.44747	1.65798	1.53453	0.215434	0.646779	KMT5C	1.04796	3.4765	2.06621	0.150596	0.602268
ABCA5	1.44702	4.13618	3.78833	0.051611	0.403098	ATP10B	1.04771	0.884623	2.68359	0.101387	0.551712
KDSR	1.44695	3.71938	3.81457	0.0508087	0.400313	RPAP2	1.04714	6.45814	3.51242	0.0609104	0.47552
ANKRD30BL	1.44687	0.663764	2.48612	0.114854	0.534888	BTBD10	1.04705	4.89664	2.1594	0.1417	0.595583
ARL4D	1.44648	4.71912	3.08463	0.0790355	0.473374	RP1-130L23.1	1.04612	-0.192791	1.4344	0.231048	0.670282
HLA-DRB3	1.44515	6.20734	2.17308	0.140445	0.574132	NTRK3	1.04599	-0.0202544	2.11097	0.146247	0.600292
SHISA2	1.44505	0.868726	2.18483	0.139376	0.573348	CMIP	1.04573	1.83507	2.07208	0.150016	0.602173
SPATA4	1.44442	1.09463	3.19583	0.0738264	0.459035	LRRC49	1.04521	0.493648	2.10382	0.146932	0.600799
MAN1C1	1.44441	2.38006	3.4996	0.0613836	0.429729	BTBD2	1.04515	3.21083	2.88443	0.0894399	0.528875
NAIP	1.4443	3.87831	3.06865	0.0798156	0.474542	SMC4	1.04514	4.09373	2.704	0.100097	0.550365
NCF1B	1.44388	3.83082	1.94831	0.162769	0.600175	GPR37L1	1.04489	1.31819	2.55464	0.109971	0.562962
HSPA2	1.44316	3.93322	1.359	0.24371	0.672044	FBXO38	1.04463	5.50669	3.83182	0.0502883	0.455565
CCDC66	1.44189	4.24813	3.32939	0.068052	0.443753	CNOT4	1.04427	5.84604	3.3097	0.068872	0.492918
ACAP2	1.44085	6.69702	3.80911	0.0509747	0.400764	ADAMTS4	1.04404	2.21459	3.08784	0.0788795	0.516975
GALR1	1.44074	1.0924	2.79239	0.0947126	0.498811	DDX58	1.0432	6.0357	3.08939	0.0788042	0.516975
IGHV3-74	1.44047	2.45991	2.1382	0.14367	0.577539	CCT6P3	1.04305	3.67282	3.07544	0.0794833	0.517531
NUFIP2	1.44027	5.33552	3.24598	0.0715989	0.454178	TRIM72	1.0428	3.02058	3.36195	0.066719	0.488923
RP11-320L11.2	1.44021	0.542516	1.48261	0.223366	0.654061	ABCA9	1.04177	1.1955	2.91155	0.0879471	0.527375
LINC00483	1.43933	0.457609	2.75533	0.0969311	0.501742	CBWD1	1.0415	4.39977	2.13975	0.143525	0.598557
LRRFIP1P1	1.43847	2.72018	2.91142	0.0879546	0.489303	CDC37L1	1.04053	4.91512	2.80282	0.0940987	0.53714
RP11-1348G14.1	1.43833	-0.097085	2.32091	0.127645	0.555754	CSF2RA	1.04035	2.26769	2.15181	0.142402	0.596659
RRP12	1.43773	4.82994	3.61451	0.0572778	0.418781	NASP	1.04003	6.84697	3.08793	0.0788752	0.516975
ERC1	1.43745	3.95786	3.21718	0.072869	0.457145	HECTD4	1.03993	4.23829	3.55552	0.0593478	0.47045
CPD	1.43605	6.53769	3.36147	0.0667385	0.442095	ATP1A4	1.03936	0.834843	2.29025	0.130189	0.581896
PIK3CB	1.43593	3.58445	3.6495	0.0560859	0.41523	FADS3	1.03923	3.45904	1.70569	0.191546	0.639156
SUN3	1.43559	0.26777	1.25266	0.263045	0.686669	CYP27C1	1.03891	1.29393	2.85601	0.0910328	0.53198
DHX36	1.43556	5.85441	3.4125	0.0647044	0.437941	OSBP	1.03785	4.18657	2.95538	0.085592	0.523992
SREBF1	1.43531	5.07256	2.50704	0.113338	0.531688	MBOAT2	1.03708	1.98855	1.24641	0.26424	0.696653
RNF144B	1.43493	3.71455	2.58851	0.107642	0.522667	HAMP	1.03648	1.58401	2.88905	0.0891836	0.528875
STRN4	1.43409	5.18749	3.42977	0.0640309	0.436102	ARHGEF28	1.03646	1.0376	1.04233	0.30728	0.723622
FGF13	1.43304	2.73114	3.69422	0.0546014	0.411581	BNIP3P28	1.03601	0.207628	2.17181	0.14056	0.595154
NUAK2	1.43295	6.26992	3.54634	0.0596769	0.425351	PDE4C	1.03492	1.64907	2.67351	0.102031	0.552218
PFKFB3	1.43271	5.05492	2.72049	0.0990677	0.505586	SLC14A2	1.03463	0.0930792	1.84971	0.173817	0.623133
DHX29	1.43267	5.65756	3.079	0.0793093	0.474239	CCDC80	1.03454	1.82579	2.3713	0.123584	0.577089
CCNB3P1	1.43184	0.115188	2.74111	0.0977968	0.502927	RAPGEF2	1.03444	2.20712	1.15954	0.28156	0.707092
AC093642.5	1.43172	2.76051	3.28434	0.0699436	0.449647	FLRT2	1.03422	2.12152	2.82977	0.0925314	0.534522
BASP1	1.43134	2.63213	1.57168	0.209963	0.644839	KTN1	1.03421	6.46386	3.31225	0.0687653	0.492918
MAP1B	1.43112	1.58179	0.951986	0.329214	0.732413	C3orf70	1.03412	0.219204	2.16467	0.141215	0.595295
CYSLTR2	1.43108	3.73013	2.39222	0.12194	0.546168	RP11-307A17.2	1.03383	2.27652	2.97172	0.0847317	0.523992
GSPT1	1.43104	6.66651	3.20311	0.0734983	0.458301	IGFL4	1.03267	0.189781	1.95303	0.162261	0.616708
ZNF774	1.43096	2.13543	3.58047	0.0584626	0.42227	AC145212.1	1.03191	1.43149	1.29524	0.255085	0.689695
IDS	1.43092	8.95688	2.83997	0.091946	0.494741	LDHAL6CP	1.03162	0.380535	2.143	0.143221	0.597898
HIST1H2BJ	1.43056	2.08384	1.36356	0.242921	0.671891	ICAM1	1.03161	8.17235	1.80506	0.179101	0.628749
TULP4	1.4294	5.86565	3.82089	0.0506174	0.399832	OSCAR	1.0315	0.385274	1.34709	0.245788	0.68269
NPIPB9	1.42927	0.411003	1.35599	0.244234	0.672466	MAP2K7	1.03149	4.51947	2.61718	0.105712	0.557598
GLRA3	1.42912	0.764759	2.94912	0.0859244	0.486196	DNAJC27	1.03097	3.42092	2.30078	0.129309	0.581896
SAPCD1	1.42875	1.06253	1.78736	0.181248	0.620774	FRRS1	1.03004	0.643592	2.47008	0.116032	0.567014
CTD-2062A1.2	1.42875	0.00511664	2.60342	0.106633	0.522377	CCDC158	1.02859	0.705791	2.21333	0.136823	0.59123
SLC37A2	1.42785	2.41829	2.05967	0.151243	0.585944	WHAMMP2	1.02831	4.6992	3.46363	0.0627324	0.47881
TDGF1	1.42778	-0.116471	2.62155	0.105421	0.519595	LAP3	1.02803	7.06071	2.46278	0.116573	0.567503
ATXN7	1.42776	5.77984	2.66062	0.10286	0.514461	CDHR4	1.02756	0.553145	2.01542	0.155708	0.608632
SPDYE11	1.42753	2.31847	2.98661	0.0839559	0.483016	GNL3	1.02721	6.15767	2.3768	0.123149	0.576514
ZFP30	1.42723	2.88033	3.06137	0.0801739	0.474585	USF1	1.02712	5.13749	2.6194	0.105565	0.557453
IRS2	1.42618	3.97752	2.8513	0.0913003	0.494161	TBL1XR1	1.02711	6.33767	2.84376	0.0917296	0.533615
HIST1H1E	1.42545	4.32633	2.30122	0.129272	0.557612	HNRNPA1L2	1.02682	3.06294	2.32587	0.127239	0.57934
SNX2	1.42527	7.28699	3.70175	0.0543554	0.411032	GALNTL6	1.02681	-0.314054	0.490782	0.483579	0.817283
RP11-134G8.5	1.42527	2.45528	2.54126	0.110906	0.5279	PAPD4	1.02633	7.01969	2.92592	0.0871674	0.52564
MROH7	1.42459	0.817927	3.07629	0.0794416	0.474239	KRAS	1.02584	6.32397	3.58058	0.0584586	0.468205
LRAT	1.4241	0.714603	2.74774	0.0973919	0.501742	LATS2	1.0254	4.25051	2.93292	0.0867904	0.524954
ANKS4B	1.42354	0.122724	2.60642	0.106432	0.522205	KIAA1549	1.02503	0.133628	2.05814	0.151395	0.602268
DDX11L1	1.42341	0.304825	0.903458	0.341856	0.741175	EPHX4	1.02488	2.55894	2.24381	0.13415	0.588788
SLC35A3	1.42333	4.76282	3.12311	0.0771894	0.470099	ATP1B4	1.02436	0.0267448	1.67422	0.195694	0.640985
CMIP	1.42286	2.08864	1.73788	0.187407	0.624412	KIF20B	1.02423	3.63466	2.09183	0.148089	0.601782
GIMAP8	1.42264	4.66555	2.95191	0.0857759	0.486196	PLD2	1.02406	1.99651	1.1835	0.276644	0.70435
PDE11A	1.42195	1.57133	3.20558	0.0733874	0.458301	KAT2B	1.02393	4.44468	3.0509	0.0806925	0.519078
GUCY1B3	1.42118	3.21253	0.781721	0.376615	0.762644	DNM1	1.02303	0.457001	1.97495	0.159923	0.615103
HIST1H4F	1.42093	0.198757	1.42403	0.232741	0.661125	ZBTB43	1.02295	5.66912	2.73638	0.0980865	0.545968
SAP30	1.42017	1.22894	2.65479	0.103239	0.514705	MORN4	1.02259	0.74529	2.05609	0.151599	0.602268
DDX11L10	1.41937	2.64518	1.11203	0.291641	0.706928	RSRC2	1.02183	6.96526	2.46781	0.1162	0.567383
RP11-2J18.1	1.41934	0.458617	1.45796	0.227255	0.658327	ANKLE1	1.02171	1.56339	2.41144	0.120452	0.570969
RP11-570L14.1	1.41821	0.399184	2.75816	0.0967593	0.501432	HIPK1	1.02137	6.72512	2.87693	0.0898574	0.52951
ARL13B	1.41707	3.43905	2.18539	0.139326	0.573348	HMGB1P39	1.02099	1.4701	2.86616	0.0904604	0.531202
TMEM154	1.41685	5.84597	2.07281	0.149945	0.584252	DEPTOR	1.02088	1.17817	0.477768	0.489435	0.819639
EXOC6B	1.41635	4.1657	1.51114	0.218966	0.649765	KIF24	1.02072	-0.0376215	1.38412	0.2394	0.677276
ARID3A	1.41632	3.67212	2.96422	0.0851253	0.485686	CFAP69	1.0207	1.2542	2.39764	0.121518	0.572452
RP11-779O18.2	1.41606	-0.0271527	1.69313	0.193188	0.630454	ZC2HC1C	1.02049	1.16053	0.749479	0.386641	0.768662
MS4A10	1.41557	0.810473	2.98416	0.0840827	0.483119	NEK1	1.02004	4.76255	2.59104	0.10747	0.559389
IL7R	1.41407	6.57293	2.49893	0.113924	0.533016	BOD1L1	1.01915	4.60171	3.43524	0.0638194	0.480798
NR1I2	1.41389	0.905039	0.593227	0.441174	0.795158	MYZAP	1.01891	0.019643	0.674147	0.41161	0.780502
C12orf50	1.41372	2.04042	3.30339	0.0691372	0.44752	C3orf58	1.01866	5.69768	2.96331	0.0851734	0.523992
SLC19A1	1.41268	1.3232	2.08174	0.14907	0.583245	SYDE2	1.01838	-0.0165738	1.8996	0.168123	0.61877
A2MP1	1.41242	1.58976	2.47963	0.115329	0.536304	TSSK6	1.01798	0.885784	2.04801	0.152405	0.602775
CBX7	1.41194	3.83925	3.40254	0.0650963	0.437941	PARD6B	1.01783	3.92466	3.12069	0.0773038	0.515291
KTN1	1.4116	6.7489	3.64424	0.0562635	0.415953	FRS2	1.01747	4.29607	2.37478	0.123309	0.576873
EXOC8	1.41123	5.31102	2.89982	0.0885894	0.490788	FGD6	1.0166	0.844341	1.30823	0.252716	0.688949
ZNF283	1.41118	2.48634	3.27533	0.0703288	0.449903	SDHAP3	1.01596	1.15202	2.60885	0.106269	0.557905
PABPC4	1.41082	4.97773	3.58403	0.0583373	0.421813	ELMSAN1	1.01592	6.81772	2.82136	0.0930178	0.534796
STK33	1.41053	1.93089	2.85539	0.0910679	0.494161	CHPT1	1.0158	4.46325	2.29518	0.129776	0.581896
ANKRD62	1.41049	0.11667	2.73683	0.0980589	0.503539	CLK2	1.01542	4.15288	2.59447	0.107237	0.558938
GKAP1	1.40916	3.29065	3.15574	0.0756604	0.46561	RBMS1	1.01526	6.77244	3.42478	0.0642248	0.481514
USP47	1.40843	7.14357	3.58767	0.0582097	0.42152	GORAB	1.01519	3.55888	2.32345	0.127437	0.579487
CENPCP1	1.40764	0.333937	2.64925	0.103599	0.515237	ZNF8	1.01515	3.33263	3.08143	0.0791909	0.517265
CTSA	1.4074	4.18831	3.27699	0.0702577	0.449903	AP000347.4	1.01396	1.46625	2.07548	0.149683	0.602126
MPLKIP	1.40676	4.04213	3.36799	0.0664747	0.441423	ZNF124	1.01394	3.34427	2.44377	0.117992	0.567781
KDM5B	1.40675	3.93617	3.18298	0.0744087	0.460957	LMNB1	1.01385	3.88028	1.30917	0.252545	0.688848
ACIN1	1.40651	5.39362	3.6542	0.055928	0.414591	ANKRD26	1.01362	3.12126	2.96237	0.0852228	0.523992
SLC2A9	1.40648	1.77658	1.5225	0.217241	0.648434	SLC34A2	1.01279	0.135889	2.0697	0.150251	0.602268
ATP2C1	1.40639	5.95721	3.37787	0.0660773	0.440414	SDPR	1.01246	2.30803	0.82132	0.364795	0.758382
GPR75	1.4056	0.699587	1.19143	0.275041	0.697164	MAT2A	1.01208	8.20841	2.51883	0.112494	0.56527
UGGT2	1.4055	2.12073	3.06854	0.079821	0.474542	NPHP3-ACAD11	1.01205	0.277252	1.68113	0.194774	0.640969
PZP	1.4041	2.12265	1.77891	0.182284	0.621776	RP11-632K20.2	1.01197	0.357504	0.409975	0.521982	0.836038
RP1-34B20.21	1.40365	2.83456	2.01902	0.155339	0.591077	ANKRD28	1.01163	5.40198	2.53301	0.111488	0.56527
PARP14	1.40359	7.27465	3.18718	0.0742178	0.460548	ENPP1	1.0115	1.08695	2.16595	0.141098	0.595295
MED12L	1.40329	2.28513	1.39425	0.237689	0.666806	HOOK1	1.01146	1.60222	0.68373	0.408305	0.778255
TNF	1.40272	7.81383	1.70726	0.191342	0.628554	ARRDC5	1.01101	1.84937	2.03468	0.153746	0.605346
DCUN1D4	1.40063	4.11703	2.95926	0.0853872	0.485686	ATL2	1.01061	3.82841	2.93474	0.0866927	0.524591
HIST1H3I	1.4006	0.1294	1.65492	0.19829	0.635117	RP5-1000K24.2	1.01055	2.3222	2.25786	0.132937	0.587652
APOBEC3A	1.40055	1.88543	1.65813	0.197856	0.635106	IRS2	1.01043	3.67781	1.53188	0.215831	0.660311
GCNT3	1.4001	1.39468	2.95653	0.0855312	0.485686	UTP14A	1.01011	4.02399	2.9697	0.0848378	0.523992
RP11-1264N5.1	1.39993	0.507475	1.38165	0.23982	0.669058	BACH2	1.00991	3.81197	1.86746	0.171766	0.62117
KLHL33	1.39941	1.31223	2.34546	0.125649	0.553208	PIK3R1	1.00972	7.35473	2.43078	0.118974	0.568953
HIST1H2AM	1.3971	0.787422	2.4929	0.114361	0.534378	FAM98B	1.00961	2.88395	2.55851	0.109702	0.562203
CFAP54	1.3969	3.55841	3.31427	0.0686807	0.445998	SKIL	1.00889	7.40451	1.70489	0.19165	0.639156
SIRPB1	1.39688	1.01411	2.07858	0.149379	0.583245	DMXL2	1.00807	0.895067	2.00604	0.156673	0.610427
DISP2	1.39687	2.75639	3.45582	0.0630295	0.434105	ZNFX1	1.00752	6.65928	2.21673	0.136522	0.59123
FOXJ3	1.39638	6.08972	3.40221	0.0651091	0.437941	ZNF546	1.00742	1.53107	2.08935	0.148329	0.601782
KMT5C	1.3962	3.73665	2.90221	0.0884581	0.490788	SREBF1	1.00688	4.75832	2.10081	0.147221	0.600939
ZNF154	1.39619	3.88499	1.7762	0.182617	0.621776	HNRNPD	1.00684	7.10037	3.00954	0.0827756	0.522282
RP11-1016B18.1	1.39604	0.501118	2.85832	0.0909026	0.494161	ZNF826P	1.00628	1.66629	2.58777	0.107692	0.559444
OSBPL7	1.3956	5.36061	2.71472	0.0994264	0.505842	IL15	1.00625	4.0487	2.90641	0.0882281	0.527375
REXO1	1.39556	3.63549	2.99796	0.0833696	0.482244	MARVELD3	1.00565	0.961218	2.44447	0.11794	0.567781
PCNT	1.39334	5.59243	3.66945	0.0554185	0.412857	NXF1	1.00395	7.49535	2.84161	0.0918522	0.533615
IRF4	1.39227	4.75263	3.34307	0.0674887	0.443731	WNK1	1.00352	5.31419	3.18148	0.0744774	0.506475
GRK2	1.39185	6.15996	2.07003	0.150219	0.584523	PROM2	1.00306	0.645026	1.94713	0.162896	0.616708
POU2F2	1.39177	4.53448	1.77806	0.182388	0.621776	MECP2	1.00278	5.43947	3.33024	0.068017	0.491024
ZNF141	1.39168	4.1258	3.57488	0.0586598	0.423401	CFP	1.00274	2.38645	1.20099	0.273123	0.702225
ULK1	1.39167	3.23496	2.07986	0.149254	0.583245	SHF	1.00241	2.17367	1.41652	0.233976	0.672798
RIBC2	1.39112	0.494849	1.27719	0.258422	0.684036	BRF1	1.00213	5.73816	2.9506	0.0858455	0.523992
ST5	1.39108	2.27239	3.11888	0.07739	0.470306	MBOAT4	1.00207	1.16867	1.57581	0.209366	0.654705
TRAF3	1.39108	5.40032	3.06777	0.0798591	0.474542	CCDC117	1.00206	5.82108	3.13401	0.0766751	0.513331
FAM53A	1.39065	0.802601	0.767828	0.38089	0.764108	CEACAM19	1.00175	1.39269	1.8558	0.17311	0.622037
AP003068.18	1.39004	0.216635	2.53389	0.111425	0.529013	PZP	1.00175	1.84097	1.50796	0.219451	0.662858
CMTM5	1.38998	1.16913	1.3178	0.250988	0.679787	CARM1	1.00164	1.91498	2.69312	0.100782	0.551631
ESPL1	1.38979	0.269379	2.72835	0.0985809	0.504561	RNF187	1.00159	3.26785	1.10499	0.293173	0.714009
TNFRSF10B	1.38922	4.24795	2.89418	0.0888998	0.491068	RP11-648O15.1	1.00149	0.533171	2.28807	0.130372	0.582211
CREM	1.38838	7.80144	2.38865	0.122219	0.546289	POLR3F	1.00143	3.65571	2.25065	0.133558	0.588637
TNFSF14	1.38833	5.48132	3.25016	0.0714165	0.453945	DENND2C	1.00085	2.22218	3.09456	0.0785542	0.516975
PRPF39	1.38797	5.86212	2.87052	0.0902156	0.493232	CCDC144B	1.00013	3.94916	2.25044	0.133576	0.588637
LRRD1	1.38642	1.27008	2.05313	0.151893	0.586421	ARHGAP11A	0.999089	2.78657	1.99567	0.157749	0.612227
SQLE	1.38605	4.88311	3.28441	0.0699407	0.449647	PKN3	0.999078	1.18039	1.46246	0.226538	0.667679
RP11-589F5.4	1.38544	0.906293	1.55613	0.212233	0.645854	RBM4B	0.997692	4.42706	2.79827	0.094366	0.537474
CROT	1.3849	4.40378	3.22545	0.0725019	0.456349	GKAP1	0.997572	2.99291	2.57205	0.108766	0.560909
GPM6A	1.38485	4.93892	3.33497	0.0678217	0.443731	AGAP4	0.996643	1.89312	2.32632	0.127202	0.57934
MSS51	1.38477	0.250044	1.25714	0.262193	0.686669	CPEB2	0.996514	2.09549	1.71733	0.190037	0.638448
GPATCH11	1.38452	3.76663	2.34629	0.125582	0.553208	OSBPL8	0.996451	6.13849	2.68608	0.101228	0.551631
AC092933.4	1.38432	-0.0794866	1.93904	0.163772	0.600855	AMPD2	0.996227	5.24113	2.51748	0.11259	0.56527
CACNB4	1.38427	1.57743	2.88305	0.0895163	0.492252	FGF13	0.996002	2.41952	3.08008	0.0792565	0.517265
CYBB	1.38327	4.93017	2.00289	0.157	0.593305	MIP	0.995901	-0.12025	0.969709	0.324753	0.738453
NAV1	1.38321	2.56365	2.548	0.110434	0.527164	LMBR1L	0.995788	5.51756	2.78195	0.0953321	0.539674
CTC-432M15.3	1.38293	3.87422	0.822086	0.364571	0.753523	TCAP	0.995664	0.271562	0.827484	0.363001	0.757829
AKAP17A	1.38256	6.60839	3.44172	0.0635695	0.435177	CCNE1	0.995034	-0.135332	0.680944	0.409262	0.779581
CDK17	1.38216	7.9972	2.60314	0.106652	0.522377	ZNF550	0.993669	3.51701	2.54487	0.110653	0.564051
E2F2	1.38159	1.83507	3.06519	0.0799857	0.474542	STK38L	0.993367	4.90773	2.28483	0.130645	0.582796
MX2	1.38055	5.50372	3.10245	0.0781748	0.470999	TTLL9	0.993062	-0.0472137	1.59902	0.206042	0.651766
CCL16	1.38022	0.823869	2.77111	0.0959796	0.500474	AFAP1L1	0.992965	-0.193535	0.771155	0.37986	0.765279
UBE2Q2P2	1.38017	2.01277	2.79405	0.0946147	0.498811	UHRF2	0.992522	5.20611	2.18421	0.139433	0.593016
CCDC141	1.37995	4.43455	1.4711	0.225173	0.656219	NEU1	0.992182	7.32351	2.12931	0.144505	0.599629
SCAF4	1.37909	6.27587	3.46393	0.0627211	0.433215	SKA1	0.991676	1.85189	2.68826	0.10109	0.551631
ZNF99	1.3788	1.11401	3.03412	0.0815306	0.478417	NSF	0.99157	5.35614	2.92325	0.0873119	0.526205
[truncated: 12,114 more rows]

## Sheet: CD49N_vs_HC
Genes	logFC	logCPM	LR	PValue	FDR
RP11-159J3.1	9.55545	2.3053	24.6921	6.73e-07	0.000375581
CORO7-PAM16	7.83834	0.678019	21.3193	3.89e-06	0.00115481
RP3-415N12.1	7.687	0.555672	37.9556	7.24e-10	2.02e-06
CHAC1	7.60906	0.476816	22.0904	2.6e-06	0.000995806
PROK2	7.57328	0.443102	19.8655	8.31e-06	0.00187078
CDCA2	7.55019	0.438544	31.6543	1.84e-08	3.21e-05
RPS16P9	7.47968	0.371519	21.4318	3.67e-06	0.00114161
TJP3	7.44321	0.337051	29.2886	6.24e-08	7.25e-05
CMYA5	7.4102	0.326253	28.157	1.12e-07	0.000108604
DNAJC6	7.32728	0.232814	21.3826	3.76e-06	0.00114161
DYRK3	7.30031	0.209388	20.7711	5.18e-06	0.0013895
RP11-544O24.2	7.27148	0.209257	21.478	3.58e-06	0.00114161
COL6A1	7.20389	0.129226	21.0947	4.37e-06	0.00127133
YY2	7.19344	0.147942	20.7249	5.3e-06	0.00139657
LTBP1	7.14391	0.0875543	20.5637	5.77e-06	0.00149116
RAVER2	7.12809	0.0747553	30.2946	3.71e-08	5.18e-05
YPEL4	7.1148	0.053162	19.4744	1.02e-05	0.00225922
RP5-862P8.2	6.84658	-0.16237	19.3752	1.07e-05	0.00230641
FDPSP7	6.82327	-0.174726	25.7263	3.93e-07	0.00026154
CDA	6.77093	-0.223239	19.3933	1.06e-05	0.00230641
TTK	6.71746	-0.255024	26.1125	3.22e-07	0.000224826
CMTM4	6.61095	-0.335804	23.5292	1.23e-06	0.000554042
RP11-361M10.3	6.60812	-0.342775	23.0892	1.55e-06	0.000616871
IFIT1	6.54724	7.15439	14.0973	0.000173593	0.0179508
SRRM5	6.52535	-0.407978	21.3993	3.73e-06	0.00114161
CDC42BPA	6.50958	-0.404673	19.2036	1.17e-05	0.00248511
CD101	6.50001	-0.422482	23.879	1.03e-06	0.00053039
RRAGD	6.42537	-0.48335	20.0862	7.4e-06	0.00175158
CAV1	6.41807	-0.475137	21.8318	2.98e-06	0.00103283
CTD-2192J16.24	6.40458	-0.488912	18.2968	1.89e-05	0.0036147
OMD	6.39306	-0.4969	23.6925	1.13e-06	0.000546987
RBM11	6.38596	-0.516288	17.6493	2.66e-05	0.00452994
GATA2	6.36153	-0.521644	23.2533	1.42e-06	0.000583077
NECTIN2	6.33011	-0.557119	17.3565	3.1e-05	0.00498743
RTKN2	6.31246	1.6551	28.0751	1.17e-07	0.000108604
TAS2R5	6.23891	-0.600448	17.8747	2.36e-05	0.00427739
FAM172BP	6.20381	-0.645996	17.1635	3.43e-05	0.0052612
CUBN	6.17002	1.52151	25.5433	4.33e-07	0.000269012
VIPR1	6.07464	-0.735874	16.6286	4.55e-05	0.00644088
C7orf57	6.07464	-0.735874	16.6294	4.54e-05	0.00644088
AQP10	5.92102	-0.827777	16.3096	5.38e-05	0.00729031
CDC25A	5.91966	-0.828902	18.5427	1.66e-05	0.00336129
HOXA7	5.82278	-0.888905	16.0342	6.22e-05	0.00827091
DGKG	5.80218	1.1262	21.7491	3.11e-06	0.00103283
CHRM3	5.75432	-0.934783	16.9599	3.82e-05	0.00561002
TRGV2	5.67585	1.1532	14.8821	0.000114443	0.0132035
FAM47E-STBD1	5.63235	0.993962	24.3608	7.99e-07	0.000428893
FAM222A	5.48721	0.174439	17.544	2.81e-05	0.00472171
TNFRSF10D	5.37865	0.0887916	18.3705	1.82e-05	0.00352588
RPL17P50	5.33923	1.1814	36.0473	1.93e-09	3.84e-06
ATP8A2	5.19345	0.608181	25.4964	4.43e-07	0.000269012
NCAPG	5.17492	-0.0586011	24.9008	6.04e-07	0.000351084
IRS1	5.16747	0.562531	18.1099	2.09e-05	0.00388113
NLGN3	5.1569	0.607397	20.4506	6.12e-06	0.00155313
OASL	5.06805	9.03486	15.7495	7.23e-05	0.00917623
IFIT3	5.04384	8.20231	12.7931	0.000347899	0.0303542
IFIT2	5.04357	9.67427	12.4432	0.000419515	0.0344496
TNPO1P1	4.9975	1.68164	20.3419	6.48e-06	0.00158624
LRRTM2	4.97381	-0.221562	21.0126	4.56e-06	0.0012999
IGFBP3	4.9646	4.00612	7.75505	0.00535625	0.158548
MAGI3	4.96323	0.822531	15.9098	6.64e-05	0.00862833
AC002543.2	4.8805	-0.303571	14.7242	0.000124439	0.0138973
AMZ1	4.86234	0.783879	17.3505	3.11e-05	0.00498743
CD4	4.74868	3.83169	12.0505	0.000517786	0.0380436
HIST1H2BG	4.64783	4.22328	26.6091	2.49e-07	0.000183001
RBM44	4.64338	0.983922	28.8354	7.88e-08	8.46e-05
HBB	4.63457	3.36274	7.63969	0.00570977	0.165028
RARB	4.62231	0.126968	23.6822	1.14e-06	0.000546987
MAK	4.56451	1.19147	15.6746	7.52e-05	0.00946131
AJUBA	4.46262	0.000112407	21.9247	2.84e-06	0.00101933
ICOS	4.46237	4.33122	8.2192	0.00414494	0.13943
ACRC	4.45926	2.42848	26.9435	2.09e-07	0.000162473
WTAPP1	4.42318	-0.617123	17.2784	3.23e-05	0.00500745
NINL	4.40856	-0.0413189	21.7869	3.05e-06	0.00103283
CDH23	4.36467	0.936225	18.5855	1.62e-05	0.00333503
CCDC88A	4.33956	1.3308	27.3759	1.68e-07	0.000137554
ASTL	4.31702	0.836781	11.1624	0.000834703	0.0529914
CP	4.28343	-0.13763	20.0136	7.69e-06	0.00175968
NPTX1	4.22383	-0.756779	14.006	0.000182224	0.0183877
LZTS1	4.21882	1.85516	11.4298	0.000722769	0.0487433
AMZ2P2	4.15933	2.1899	23.4655	1.27e-06	0.000554806
B3GALNT1P1	4.14387	1.46523	23.3079	1.38e-06	0.000583077
SDHDP6	4.12388	-0.27266	11.8529	0.000575727	0.0407977
GNA15	4.12059	3.0364	9.56345	0.0019849	0.0960778
ANKRD20A11P	4.07877	2.33434	14.0432	0.000178662	0.0182822
FGFRL1	4.01277	0.361326	20.7978	5.1e-06	0.0013895
HBEGF	3.97865	0.760961	9.0626	0.00260891	0.106918
LSMEM1	3.97345	1.73352	12.5042	0.000406039	0.0335483
DOCK6	3.96241	0.627413	17.4034	3.02e-05	0.00496467
SLC7A5	3.9599	6.67738	13.5825	0.000228298	0.0211062
LMCD1	3.94854	0.991704	15.6007	7.82e-05	0.00957901
OTUB2	3.94549	-0.0114062	14.1852	0.000165667	0.0173888
TLR7	3.92797	1.25016	18.6311	1.59e-05	0.00330487
RP11-453N18.1	3.91146	-0.412458	16.4345	5.04e-05	0.00689254
PDCD1	3.90881	1.45608	8.59716	0.00336687	0.124015
POLN	3.8852	2.48227	22.0624	2.64e-06	0.000995806
NXPH4	3.88255	0.476505	10.7705	0.00103133	0.0602626
ITIH4	3.85331	0.637174	17.1391	3.47e-05	0.0052713
CD5	3.85265	5.3125	6.31611	0.0119646	0.252967
HIST1H1B	3.83787	1.90713	11.7609	0.00060489	0.0422214
RP11-29H23.5	3.81535	1.32904	20.2708	6.72e-06	0.00161785
SERPIND1	3.80523	0.647102	12.1796	0.000483152	0.0370222
JAM2	3.80283	1.82165	12.3588	0.000438913	0.0356234
RP11-295B17.6	3.78401	0.964363	13.7615	0.000207548	0.019631
PAK3	3.77239	1.77782	17.709	2.57e-05	0.00452994
HIST1H2BF	3.76411	1.78345	5.66327	0.0173238	0.299059
ETV7	3.7625	2.24905	6.44858	0.0111041	0.244116
CTD-2017C7.3	3.7284	0.756558	14.2455	0.000160446	0.0170786
CTGF	3.70448	-0.182065	15.9313	6.57e-05	0.00862833
PHBP19	3.70263	0.113401	13.9972	0.000183087	0.0183877
GOLGA6L4	3.70075	-0.0786032	12.2729	0.00045959	0.0362505
FAM110C	3.69489	1.76673	8.47427	0.00360205	0.128277
ASS1P1	3.68515	0.701468	17.0766	3.59e-05	0.00535324
NCKAP1	3.67441	4.24055	10.8972	0.000963076	0.0578074
IL5RA	3.66765	3.2022	9.84668	0.00170138	0.0850965
RGS13	3.66417	2.70227	9.0339	0.00265018	0.106933
CRYBG3	3.66218	1.49293	8.70752	0.00316899	0.120268
SNAI1	3.59318	0.329806	10.111	0.00147387	0.0764881
ENPP2	3.57518	0.476436	9.4564	0.00210414	0.0993947
MGST1	3.57066	0.958474	13.8415	0.000198893	0.0193834
OVGP1	3.55188	0.931913	10.1277	0.00146055	0.0760795
PARM1	3.54883	0.238973	17.2792	3.23e-05	0.00500745
IMPG2	3.53253	0.0131571	11.8081	0.000589736	0.0415794
CYP4F3	3.51576	0.202893	13.9016	0.000192629	0.0190598
RHOU	3.49606	-0.709248	9.37569	0.00219882	0.101641
LMNA	3.4921	8.42759	9.00781	0.00268829	0.107841
ELL2	3.48147	6.55661	11.1531	0.000838905	0.0529914
RGAG4	3.47377	0.953534	6.84633	0.00888236	0.215458
EGR3	3.4679	1.38353	7.83225	0.0051322	0.156164
IL1RN	3.46442	0.353884	9.47545	0.0020824	0.0988785
RASD1	3.43998	1.16965	10.8923	0.000965656	0.0578074
F8A3	3.43936	2.23804	7.56582	0.00594855	0.169128
RP11-631M6.2	3.43452	2.93104	10.6441	0.00110423	0.0631765
EMP1	3.43442	3.17655	5.86356	0.0154575	0.285055
CTD-2179L22.1	3.42554	0.848301	15.8833	6.74e-05	0.00862833
NR3C2	3.42246	0.637702	6.63544	0.00999693	0.231823
PLS3	3.40224	-0.114598	13.8052	0.000202776	0.0193887
UBE2T	3.39147	0.63704	7.3595	0.00667093	0.181179
RGPD2	3.38292	1.3998	6.75262	0.00936103	0.22206
KIF11	3.38284	1.38137	20.8132	5.06e-06	0.0013895
CC2D2B	3.37955	-0.387468	11.1704	0.000831115	0.0529914
MCOLN2	3.36721	2.98355	13.3335	0.000260708	0.0234806
CTB-119C2.1	3.35891	5.04262	12.1116	0.000501099	0.0373314
N4BP3	3.3491	4.42669	5.809	0.0159443	0.28832
UFSP1	3.34338	-0.435696	12.5949	0.000386806	0.0327509
MAFG	3.32422	1.53075	17.069	3.6e-05	0.00535324
PABPC1P1	3.32421	0.764008	16.5402	4.76e-05	0.00664896
FAR2	3.31555	0.112957	12.5667	0.00039268	0.0330229
PGAP1	3.31065	2.87345	11.2309	0.000804487	0.0529914
ERAP2	3.30146	6.50868	27.8577	1.31e-07	0.000113923
PERP	3.29913	3.8706	7.32041	0.00681759	0.183733
RAD54L	3.29418	-0.19119	9.89722	0.00165529	0.0837239
TGM5	3.29259	0.0172071	8.45117	0.00364808	0.129257
SPRN	3.28136	-0.199412	12.2622	0.00046222	0.0362505
SRSF12	3.26838	2.89744	15.1342	0.000100131	0.0118775
ABI3BP	3.24808	0.458379	13.8316	0.000199943	0.0193834
WWC2	3.22913	1.52411	13.6638	0.000218634	0.0204841
DUSP4	3.22163	4.57338	7.15543	0.00747375	0.191087
HSPA1B	3.21757	5.92407	8.85271	0.00292654	0.114119
CAMKK1	3.20169	-0.0469948	8.68631	0.00320609	0.120314
FSCN1	3.19558	1.1528	7.03411	0.00799718	0.199358
RP11-383F6.1	3.18147	1.48951	9.30322	0.00228751	0.102077
ADCY6	3.17518	0.243593	12.1055	0.000502744	0.0373314
RP11-536C10.3	3.17075	0.706847	17.6459	2.66e-05	0.00452994
SLC7A5P1	3.16627	2.04456	12.3051	0.000451717	0.0362505
HID1	3.15777	-0.062227	12.3044	0.000451904	0.0362505
NBL1	3.15556	3.7045	9.29892	0.00229289	0.102077
CA12	3.12562	-0.253038	10.3349	0.00130539	0.0709073
AP000925.2	3.11682	0.0877025	8.39174	0.00376931	0.131879
GPM6B	3.10897	1.05508	15.3706	8.84e-05	0.0107253
UGT2A1	3.09597	0.294167	15.1292	0.000100397	0.0118775
IL4I1	3.09342	1.78181	11.3804	0.000742226	0.0498148
RP11-1070B7.1	3.08208	1.57667	10.2836	0.00134219	0.0720652
ASMT	3.07123	0.410579	7.8314	0.00513462	0.156164
C15orf65	3.06917	0.0575952	9.03889	0.00264296	0.106933
VCAN	3.06658	3.57662	2.99465	0.0835401	0.522282
ARG2	3.04647	4.20122	10.3429	0.00129975	0.0708772
ZDBF2	3.04056	1.55682	9.56257	0.00198585	0.0960778
HNRNPMP1	3.04002	1.29416	18.1446	2.05e-05	0.00386263
RP11-371A22.1	3.0265	3.3029	7.57017	0.0059342	0.169064
MDGA1	3.02247	1.80648	4.00617	0.0453341	0.43888
RP11-458D21.5	3.0197	1.1712	12.1705	0.000485519	0.0370222
RIN1	2.98775	-0.315365	9.24561	0.0023606	0.102933
TMEM170B	2.97744	0.953114	14.2934	0.000156411	0.0167961
CTSV	2.96461	0.643676	9.84083	0.00170681	0.0850965
CD200R1	2.95652	1.14088	7.01095	0.00810125	0.201593
SULF2	2.9549	2.24565	7.70787	0.00549805	0.159569
KIAA0895	2.95398	0.873103	9.26044	0.00234157	0.102471
UBTD2	2.94997	0.791294	14.0352	0.000179417	0.0182822
ZNF204P	2.94909	-0.205775	10.6947	0.00107442	0.0622359
PEG10	2.94578	0.429295	9.28834	0.00230617	0.102149
RP11-47I22.4	2.94329	-0.233819	6.49119	0.010841	0.239843
DDX43	2.93691	1.65307	5.9718	0.0145364	0.278094
TTC8	2.92825	1.91299	12.0628	0.000514388	0.037994
SAMSN1	2.90953	7.10555	10.8935	0.000965009	0.0578074
C1orf106	2.90717	1.32639	11.599	0.000659888	0.0449367
HERC5	2.90695	6.13067	8.98977	0.00271495	0.108598
RNF152	2.90118	2.37836	9.91346	0.00164074	0.08329
MCC	2.89988	1.64614	14.2333	0.000161488	0.0170786
FOSL1	2.89877	3.13916	7.38892	0.0065627	0.179119
HIST1H2AH	2.89781	2.0049	4.82714	0.028015	0.362829
C5	2.88867	0.116749	12.9193	0.000325216	0.0289173
ABCA1	2.88017	3.23615	4.42205	0.0354774	0.399327
ZNRF1	2.86911	0.511163	14.1248	0.000171077	0.0178227
ETV5	2.86881	1.07757	11.9651	0.000542061	0.0392081
RBM47	2.8683	1.72888	17.2923	3.2e-05	0.00500745
ZNF165	2.86596	3.3289	8.54982	0.00345557	0.125952
NSRP1P1	2.85764	-0.240198	11.1977	0.000818982	0.0529914
DUSP8	2.85544	0.489112	10.9621	0.000929953	0.0569393
ACHE	2.84472	-0.297501	7.07345	0.00782343	0.197496
SMAD1	2.84074	0.245703	11.0398	0.000891758	0.0550838
UPK1B	2.83875	-0.285052	10.1557	0.00143855	0.075497
TMPRSS2	2.82872	-0.481996	9.12849	0.0025166	0.105159
BCAT1	2.82088	1.1657	8.27071	0.00402897	0.138362
HIST1H2BD	2.81862	2.99502	8.50321	0.00354521	0.127439
PLXNA2	2.81807	0.445915	7.60244	0.00582893	0.166746
AL353898.1	2.81665	0.0478728	8.96707	0.00274889	0.109329
GPR19	2.81432	-0.515083	10.0415	0.00153054	0.0791345
CARMIL1	2.80468	2.10322	17.489	2.89e-05	0.00480239
NPIPB15	2.80017	0.516336	6.12543	0.0133251	0.266885
TG	2.79806	0.0584238	8.29031	0.00398571	0.137384
DNAH10	2.79276	1.77679	4.54503	0.0330145	0.387757
GPX3	2.78671	0.111771	9.30758	0.00228207	0.102077
LAMB1	2.78042	0.178077	9.55181	0.00199753	0.0961568
HSP90AB4P	2.76764	1.08097	13.3567	0.000257497	0.0234349
ZNF132	2.75415	0.165356	11.1634	0.000834287	0.0529914
UBAP1L	2.74554	1.58251	12.692	0.000367231	0.0316453
CFAP45	2.73699	0.690762	5.88161	0.0152999	0.283877
CXADR	2.71676	0.159289	11.1624	0.000834733	0.0529914
RP11-526D8.11	2.7159	0.8156	12.7004	0.000365578	0.0316453
RP13-93L13.2	2.71556	1.31497	10.8071	0.00101111	0.0595575
GFPT2	2.70081	1.58832	5.5742	0.018227	0.302767
PPP1R14B	2.69215	2.92372	7.80933	0.00519773	0.157355
LMNTD2	2.69129	0.14439	12.2338	0.000469303	0.0366004
PLEKHH2	2.69119	0.968322	12.5037	0.000406136	0.0335483
RP4-635E18.9	2.68915	2.59161	12.5935	0.000387099	0.0327509
LIPH	2.67676	2.44494	7.62262	0.00576406	0.16591
ACE	2.67661	0.400188	8.70714	0.00316967	0.120268
LILRB3	2.67136	0.0445005	7.74964	0.00537233	0.158548
POU6F1	2.66849	1.64843	9.43354	0.00213053	0.100142
NPHP1	2.66721	1.6084	10.5845	0.00114038	0.06469
PALM	2.66702	1.03238	12.6465	0.000376275	0.0322257
BIK	2.66602	0.434168	4.22852	0.0397502	0.415665
RP11-333E13.2	2.66204	0.274499	10.218	0.00139077	0.0737871
AC004076.7	2.65754	0.222712	9.99956	0.00156578	0.0800669
RNF169	2.64392	2.79609	8.0888	0.00445395	0.145614
SLC22A25	2.64248	0.151916	11.5404	0.000680995	0.046149
HIST1H3D	2.63228	-0.637351	6.06385	0.0137977	0.269648
RHOJ	2.62321	-0.374478	9.0179	0.00267348	0.107555
PARS2	2.61834	1.55009	7.96578	0.00476699	0.149881
LONRF3	2.61093	3.12786	8.09506	0.0044386	0.145614
SMOX	2.60995	0.423917	10.5367	0.00117029	0.065515
TMEM256P2	2.6067	-0.0799013	5.62473	0.0177088	0.300236
PLEKHG6	2.59728	-0.0999375	8.16725	0.00426536	0.143136
RSAD2	2.58933	5.95691	5.39213	0.0202278	0.314805
DSE	2.58087	2.1733	6.55515	0.0104581	0.235693
RP11-455G16.1	2.57501	0.0832607	10.3957	0.00126312	0.0693974
AL109923.1	2.56748	4.02244	3.17821	0.0746266	0.506706
DNAH17	2.56735	1.61559	15.2535	9.4e-05	0.0113127
BCAS2P2	2.559	0.0213729	9.36306	0.00221402	0.102006
TRAT1	2.55023	3.75472	7.96584	0.00476685	0.149881
RP11-1023L17.2	2.54649	0.545613	9.65523	0.00188814	0.0921622
KCNAB3	2.53309	0.625886	12.2015	0.000477499	0.0369948
FBXL2	2.53278	1.70883	15.0995	0.000101988	0.0119643
AKAP9	2.53031	5.94256	17.6924	2.6e-05	0.00452994
WDR72	2.52484	0.0935228	6.57864	0.010321	0.235427
C15orf52	2.52255	1.05996	12.5221	0.000402156	0.0335483
MCTP1	2.51977	1.26766	9.33556	0.0022475	0.102077
NKD1	2.51851	2.60951	3.87673	0.0489597	0.450257
LILRA6	2.51845	0.926112	7.9234	0.00487994	0.152063
MKI67	2.51693	1.54544	5.01604	0.0251135	0.348718
RP11-235E17.2	2.51676	0.784618	11.9418	0.000548889	0.0394973
POLQ	2.51316	1.5245	13.8895	0.000193875	0.0190598
RP11-503N18.5	2.51223	-0.266644	7.7215	0.0054567	0.158699
CNTNAP3B	2.5079	1.86216	5.30284	0.0212907	0.322006
CD14	2.50748	1.65326	5.6094	0.0178644	0.300829
APOE	2.50492	0.344819	9.76036	0.00178315	0.0882723
PYGO1	2.49671	-0.0703528	9.31596	0.00227166	0.102077
HOXA9	2.48902	1.42993	3.71464	0.0539374	0.46385
SMTN	2.48872	1.08379	10.6724	0.00108747	0.0624734
RSPH4A	2.4806	0.489643	3.81208	0.0508843	0.45604
BCL3	2.47958	6.37536	5.93597	0.0148349	0.279655
FZD5	2.47808	0.276785	5.99829	0.0143197	0.275349
ACSL6	2.47647	2.61028	8.37144	0.00381164	0.132977
KIF23	2.47196	1.18702	9.71367	0.00182902	0.0902159
FAM102B	2.47108	2.84286	8.86378	0.00290884	0.113746
FAM50B	2.46593	2.05393	12.0337	0.000522485	0.0381879
MAPK8IP1	2.45433	0.655567	5.28199	0.0215471	0.323833
WNT7B	2.44513	-0.354834	8.61953	0.00332578	0.123151
FAM157B	2.44317	1.07313	8.42353	0.00370396	0.129918
RPGR	2.44243	2.23315	5.16338	0.0230679	0.334777
GPR63	2.44106	0.456692	7.89319	0.00496213	0.153595
CCDC39	2.4401	1.03799	10.8534	0.000986134	0.0583323
E2F3P2	2.43239	-0.365249	8.1206	0.0043765	0.144777
REV3L	2.43128	5.62476	10.3891	0.00126764	0.0693974
OTUD7A	2.42824	1.03592	11.3708	0.000746069	0.0498331
KIF2C	2.42567	0.6977	10.3979	0.00126155	0.0693974
RELB	2.42081	6.02646	7.90081	0.00494127	0.153341
COL6A6	2.41951	-0.223357	6.94211	0.00841897	0.207389
C17orf67	2.41887	0.708244	10.5496	0.00116216	0.0654181
CYP46A1	2.41479	1.52945	11.1163	0.000855726	0.0538105
AGRN	2.41275	-0.0834148	7.58733	0.00587798	0.167805
CENPE	2.40961	1.13508	9.03379	0.00265034	0.106933
SLC15A2	2.40239	0.903677	12.16	0.000488261	0.0370222
CTC-539A10.7	2.39929	0.0845128	8.51063	0.00353078	0.127439
RP11-274B21.1	2.39894	0.889892	5.63739	0.0175814	0.299678
AURKA	2.39564	2.76376	8.44414	0.00366222	0.129429
CYP4F29P	2.38809	1.13919	4.4389	0.0351288	0.397083
LEAP2	2.3864	1.35748	6.44934	0.0110994	0.244116
PDE8B	2.38417	-0.102119	6.56612	0.0103938	0.235693
SLC16A4	2.38295	1.18922	10.7698	0.00103172	0.0602626
LNP1	2.3673	0.351014	9.23507	0.00237424	0.102933
DMD	2.36675	0.582892	8.48144	0.00358788	0.128277
NFE2L3	2.36318	3.13484	5.47715	0.0192667	0.308798
ARHGAP42	2.36113	1.52838	8.70672	0.00317039	0.120268
RPL7AP60	2.35491	0.115817	6.23726	0.012509	0.256425
GOLGA4	2.35403	5.81754	13.0216	0.000307926	0.0275554
RELL1	2.35068	3.22926	6.41032	0.0113459	0.248257
CHRNA5	2.34578	1.24205	10.9339	0.000944204	0.0575593
CHKA	2.34437	4.28264	11.1783	0.0008276	0.0529914
RP5-966M1.6	2.34386	0.603405	5.35991	0.0206048	0.317701
PLA2G4B	2.34301	2.04706	8.09454	0.00443988	0.145614
SLC3A1	2.3346	1.32268	9.55966	0.001989	0.0960778
GOLGA6L9	2.33311	0.908606	9.16977	0.00246046	0.104994
PLAUR	2.32937	3.17992	8.06418	0.0045149	0.146351
MED14	2.32748	5.25735	10.1287	0.00145981	0.0760795
CRABP2	2.32675	-0.433153	7.18821	0.00733841	0.188771
GRAMD1C	2.32634	3.12476	7.98877	0.00470683	0.149881
DEPDC1B	2.32414	-0.616338	5.74868	0.0165011	0.29382
OGN	2.32322	-0.492076	4.92588	0.0264573	0.357522
RP11-271C24.3	2.32223	0.298553	5.71258	0.0168438	0.296167
CSF2RB	2.3194	0.554234	4.36307	0.036726	0.404434
DNAJA1P3	2.31623	-0.0775314	5.55146	0.0184653	0.303488
CD209	2.31556	-0.256922	8.45652	0.00363737	0.129205
DNAJC21	2.31476	3.12029	8.638	0.00329222	0.122559
EXT1	2.31209	2.04681	5.14722	0.0232836	0.336827
GABBR1	2.30603	0.775284	5.11864	0.0236701	0.339334
CCDC169	2.30358	0.38154	9.45346	0.00210751	0.0993947
MAP3K10	2.29952	0.646913	8.92626	0.002811	0.111166
BCL6	2.29655	5.76709	6.53087	0.0106018	0.235718
SLC35G1	2.29362	1.00383	6.26375	0.0123233	0.255399
MFSD2A	2.29286	1.37927	6.56564	0.0103966	0.235693
ESPL1	2.28906	0.877233	10.8966	0.00096343	0.0578074
HIST1H2AG	2.28765	2.32032	7.05857	0.00788868	0.198068
C19orf44	2.2862	0.779975	9.22391	0.00238875	0.103241
MATN2	2.28597	0.502839	5.72581	0.0167173	0.294664
HNMT	2.28332	0.93117	5.79971	0.0160288	0.289473
RP11-213G2.3	2.27988	2.54778	7.62487	0.00575688	0.16591
INSL6	2.27847	0.383584	8.69669	0.00318789	0.120314
PPIL6	2.277	1.69969	8.13429	0.0043436	0.14403
CABLES2	2.27663	0.635272	5.20947	0.0224641	0.329007
RP11-1277A3.2	2.27628	2.12419	12.2643	0.000461702	0.0362505
CLEC10A	2.27521	0.735568	2.42071	0.119741	0.57031
GAN	2.27278	5.39791	9.41494	0.00215225	0.10068
FKBP9	2.27137	0.115533	8.91594	0.00282693	0.11148
RNF207	2.27109	1.75165	8.13647	0.00433836	0.14403
CAV2	2.26962	-0.0791363	6.77977	0.00921967	0.220388
AURKC	2.26852	0.160953	5.09257	0.0240286	0.342046
FN3K	2.26389	0.592459	7.44082	0.00637608	0.175217
ANGPT4	2.25929	-0.423913	6.341	0.0117978	0.252967
ALPK1	2.25887	1.25196	10.532	0.00117326	0.065515
ESR2	2.25795	1.8295	9.108	0.00254494	0.105436
ELOVL7	2.25249	0.231656	7.96799	0.00476119	0.149881
BEND3P3	2.25204	-0.652719	5.88944	0.0152319	0.28314
STEAP2	2.25108	0.189442	6.06229	0.0138099	0.269648
TUFT1	2.24641	2.90783	10.4542	0.00122371	0.0680596
MSANTD1	2.2454	-0.0614707	7.52719	0.00607745	0.171238
CD274	2.24362	3.75592	6.55334	0.0104688	0.235693
ANKRD12	2.23972	6.70104	13.6111	0.000224846	0.0209257
ZNF703	2.23841	1.37007	4.96306	0.0258944	0.353704
TMEM57	2.23388	3.71106	7.09438	0.00773259	0.195787
NONOP2	2.23339	0.570284	4.42101	0.0354989	0.399327
BMP2	2.22924	1.54587	5.33809	0.0208644	0.318673
AKAP6	2.22487	1.52601	6.11565	0.013399	0.267215
AHI1	2.21934	5.43693	7.29205	0.00692605	0.184871
TTC25	2.21839	-0.219919	5.08556	0.024126	0.342623
C16orf52	2.21471	0.262543	8.26403	0.00404383	0.138362
RNASE10	2.2087	-0.213473	6.58604	0.0102782	0.235427
TSPYL2	2.20731	6.07049	7.75411	0.00535905	0.158548
LDHBP1	2.2073	-0.167973	7.14596	0.00751331	0.191747
ZMAT1	2.20708	1.98832	6.10619	0.013471	0.267503
SLFN14	2.20619	0.0329622	8.06276	0.00451843	0.146351
FAR2P1	2.20467	-0.191455	7.49455	0.00618859	0.172498
MCF2	2.19567	-0.225959	5.51536	0.0188502	0.304924
RGPD6	2.19412	3.68923	8.68761	0.0032038	0.120314
HJURP	2.19298	0.101843	8.53948	0.00347526	0.12634
ANKDD1B	2.18938	0.472465	3.92763	0.0474987	0.446157
CCDC113	2.18752	0.884454	9.32213	0.00226403	0.102077
MTFR2	2.18522	0.295539	5.01838	0.0250797	0.348718
RPL7P52	2.18309	-0.00253264	4.6916	0.0303104	0.378104
RGPD8	2.18252	4.74216	7.60928	0.00580686	0.166455
RP11-209M4.1	2.18248	0.392019	6.98132	0.00823647	0.203506
FFAR4	2.17768	0.215507	7.11442	0.00764665	0.194439
C11orf63	2.17409	1.89806	8.55052	0.00345424	0.125952
C1S	2.16747	0.101619	5.64789	0.0174763	0.299059
CAMK4	2.16561	3.06941	2.85407	0.0911431	0.532367
NKTR	2.16271	6.8939	13.3493	0.000258522	0.0234349
SLAMF1	2.15826	2.84875	5.30834	0.0212235	0.321345
KCNJ14	2.15768	0.887212	6.65264	0.0099009	0.23055
DNAJB5	2.15624	1.46467	6.80999	0.00906493	0.218183
HIST1H2AE	2.15441	1.57793	5.55697	0.0184072	0.303413
CSF3R	2.14872	1.75684	6.76231	0.00931029	0.221795
ERF	2.14519	3.18834	8.50478	0.00354215	0.127439
CSRP2	2.14479	1.84985	7.52159	0.00609638	0.171238
P2RY14	2.14369	1.11585	4.82697	0.0280179	0.362829
HIST1H2BC	2.13399	2.72568	7.8783	0.00500316	0.154132
RORB	2.13377	1.87795	6.31768	0.011954	0.252967
ITSN1	2.13337	1.61479	9.1588	0.00247524	0.104994
OSMR	2.13209	0.681527	5.03196	0.0248837	0.348718
MVB12B	2.13107	3.15016	5.01163	0.0251775	0.349035
RPL5P34	2.13025	-0.169622	4.87776	0.027205	0.357947
ITGAV	2.12366	3.40112	8.06813	0.00450505	0.146351
CEP162	2.12057	2.37433	8.62115	0.00332282	0.123151
BCO2	2.11989	2.03079	6.67195	0.00979422	0.229024
BTBD18	2.11689	0.442206	7.96836	0.0047602	0.149881
RANBP9	2.11589	3.8084	10.2465	0.00136946	0.0730724
ZNF275	2.11417	2.72785	4.03754	0.0444986	0.435624
NPIPB11	2.11413	1.5257	4.91795	0.026579	0.357793
GREB1L	2.11303	0.778429	6.27387	0.0122532	0.255305
HHAT	2.10949	1.51471	3.88898	0.0486041	0.449733
COL28A1	2.10918	-0.06602	7.21802	0.00721752	0.188453
GDA	2.10635	0.709513	6.75439	0.00935174	0.22206
NBPF20	2.10602	1.55987	9.14435	0.00249488	0.104994
2001-12-01	2.105	0.220726	6.23767	0.0125061	0.256425
PLA2G7	2.1046	-0.29671	4.36265	0.0367352	0.404434
KCNAB1	2.10075	1.28559	7.31155	0.00685128	0.184028
GCOM1	2.09662	-0.0236264	4.34931	0.0370239	0.404997
CCDC114	2.09622	0.218719	7.9802	0.00472917	0.149881
BHMT2	2.09532	-0.218403	7.24168	0.00712304	0.18694
ZSWIM4	2.09262	1.65162	4.71514	0.0298981	0.375601
DCAF4L1	2.08809	0.0171103	5.65279	0.0174277	0.299059
2014-09-01	2.08712	1.10021	9.09817	0.00255866	0.105582
HEY2	2.08639	1.60884	3.51967	0.0606445	0.474764
LRP1	2.08123	1.73617	3.26965	0.0705728	0.496321
SPAG9	2.07644	5.44172	9.39412	0.00217682	0.100958
PRELID3A	2.07614	-0.417298	4.75527	0.0292088	0.371792
KLHL15	2.07091	3.9145	7.79776	0.00523112	0.157355
HDX	2.06465	2.20089	5.70803	0.0168875	0.296167
ZC3H12D	2.06243	2.29978	7.79216	0.00524735	0.157355
ADCY10P1	2.06228	1.53054	3.47311	0.0623738	0.477873
DYNC2H1	2.06113	2.09872	3.82319	0.0505478	0.45604
ZNF492	2.05828	0.848964	7.79295	0.00524504	0.157355
MYO1B	2.05693	-0.239365	6.25938	0.0123537	0.255494
ATP1B1	2.05326	3.57307	8.75157	0.00309335	0.119621
BAMBI	2.05097	0.660432	2.50008	0.113841	0.565895
PTPRG	2.05069	0.234027	5.99902	0.0143138	0.275349
TMEM88	2.04951	-0.463609	4.23849	0.0395172	0.414782
GAS2L1	2.04769	-0.20474	3.16337	0.0753077	0.508118
FAM221B	2.04764	-0.188997	6.36681	0.0116274	0.25088
CABP4	2.04486	1.23035	8.73236	0.00312612	0.120268
N4BP1	2.04416	4.51011	6.55373	0.0104665	0.235693
SMAD9	2.04319	0.54552	8.70836	0.00316754	0.120268
MSANTD4	2.04317	3.44984	9.31723	0.00227009	0.102077
CTD-3088G3.8	2.04236	1.47561	9.32443	0.00226118	0.102077
RHBG	2.04141	0.425738	7.00159	0.00814374	0.202289
ZC3HAV1L	2.03898	0.064834	7.24142	0.00712407	0.18694
PKP2	2.03812	0.180661	7.95981	0.00478275	0.150038
ALYREF	2.03766	2.86703	5.8555	0.0155284	0.285171
RFX2	2.03579	3.04772	5.42398	0.0198621	0.312947
ART3	2.03531	0.0236302	6.78078	0.00921449	0.220388
GPSM1	2.03471	-0.322614	4.39337	0.036079	0.401451
TMEM105	2.03418	1.37296	6.32412	0.0119107	0.252967
NEK2	2.03167	0.702953	5.82663	0.0157854	0.287681
SCML1	2.03154	2.48461	6.85369	0.00884584	0.215136
SDC4	2.02831	2.53996	5.25431	0.0218925	0.325991
ZNF471	2.02793	3.28787	12.4284	0.000422847	0.0345201
NRIP3	2.02703	2.56654	5.60727	0.0178861	0.300831
RP11-278C7.1	2.02468	0.82588	7.25042	0.00708845	0.18694
SLC17A3	2.02437	0.104997	5.57791	0.0181885	0.302767
CCDC149	2.02245	0.404668	7.198	0.00729851	0.188453
SHCBP1	2.02015	1.06923	7.19867	0.00729578	0.188453
NPIPB3	2.01642	4.21769	10.9944	0.000913876	0.0562014
RGS18	2.01497	1.26466	2.37342	0.123416	0.576926
AFDN	2.01446	2.01492	2.90752	0.0881674	0.527375
RP11-270M14.1	2.01227	-0.0580116	6.06951	0.0137535	0.269648
SGO1	2.01124	1.08545	5.50655	0.0189454	0.305598
C5AR1	2.01082	2.00151	6.29657	0.0120972	0.253568
PDZD2	2.00911	1.07408	4.88012	0.0271677	0.357793
EIF4A2P1	2.00673	-0.343373	4.77891	0.0288104	0.368474
DCBLD1	2.00644	3.0432	6.25267	0.0124006	0.256084
SIRPG	2.00617	4.59019	2.29115	0.130114	0.581896
TRIM46	2.00609	0.455187	7.05425	0.00790776	0.198191
C16orf46	1.99674	0.431262	4.50629	0.0337704	0.390123
STRIP2	1.99411	1.36191	8.56312	0.0034304	0.125691
RYK	1.99154	2.66373	8.82827	0.00296599	0.115335
NPIPB4	1.98693	3.84976	12.1474	0.000491557	0.0370222
ABCB6	1.98551	0.534954	2.98019	0.0842892	0.523899
C2orf50	1.98197	-0.205958	6.3881	0.0114888	0.250283
TCF23	1.97927	1.763	9.81103	0.00173468	0.0861786
INTU	1.97815	3.44685	12.0222	0.000525711	0.0382236
SPATA5L1	1.97812	2.70521	8.60825	0.00334644	0.123588
TINCR	1.97531	0.0945135	5.69417	0.0170213	0.297394
QPCT	1.97513	1.99626	2.77508	0.0957421	0.540461
RPL3P6	1.97401	0.240761	5.0814	0.0241838	0.342982
CADM1	1.97399	3.63099	6.01197	0.0142092	0.275118
PLA2G4D	1.97371	0.12057	7.33833	0.00674994	0.182261
KLF5	1.97131	0.777578	3.05179	0.0806483	0.519064
FCER1A	1.97092	3.68019	1.1937	0.274584	0.702225
CYP2S1	1.97089	1.08432	1.26749	0.260238	0.693488
RP11-231P20.2	1.97079	0.019959	5.93494	0.0148436	0.279655
HSPH1	1.96929	6.91456	9.09441	0.00256392	0.105582
EPPIN	1.96709	-0.453564	4.32589	0.0375368	0.407475
FAM98A	1.96283	3.28131	11.8713	0.000570045	0.0406011
USP37	1.96148	4.35753	8.97934	0.00273049	0.108907
CTRC	1.95877	1.5436	8.13547	0.00434077	0.14403
C15orf59	1.9577	0.108721	6.21163	0.0126913	0.259401
LNX2	1.95492	3.08247	2.12892	0.144543	0.599629
PDE4B	1.95262	6.96572	5.53517	0.0186379	0.304721
ETS2	1.95112	4.23581	5.69686	0.0169953	0.297312
FN1	1.9507	1.44514	3.78341	0.0517632	0.457346
MS4A6A	1.95022	3.1574	2.29262	0.12999	0.581896
TMC4	1.94943	1.9364	8.22001	0.00414309	0.13943
CROCCP3	1.94942	1.97655	10.0243	0.00154488	0.0795122
BTBD19	1.94739	1.61492	8.88272	0.00287882	0.113207
TMEM136	1.94682	-0.0794162	5.91929	0.014976	0.280842
ERRFI1	1.946	3.11394	3.16896	0.07505	0.507606
JMY	1.94521	5.10064	7.53939	0.00603643	0.17093
C5orf58	1.94406	-0.149479	4.6778	0.0305549	0.378784
TGM2	1.94337	-0.0611363	4.81844	0.0281569	0.364291
SNX25	1.94302	3.16245	6.34443	0.011775	0.252967
RGMA	1.94201	1.62859	5.58045	0.0181621	0.302767
REL	1.94177	7.76221	7.84929	0.00508407	0.155986
AVIL	1.94169	1.71326	5.96163	0.0146205	0.27844
XXbac-BPG248L24.12	1.94158	2.32856	6.60012	0.0101972	0.234133
HIST2H2AB	1.94156	0.500212	5.12179	0.0236272	0.339334
LRRC19	1.94016	0.304544	6.50543	0.0107545	0.238307
RP11-226E21.4	1.93999	1.17394	6.60935	0.0101445	0.234013
ARHGEF26	1.93913	2.09605	8.47813	0.00359442	0.128277
BCAR3	1.9377	1.19225	5.025	0.0249839	0.348718
FCAR	1.93216	2.00143	8.33377	0.00389148	0.134801
CCDC173	1.93173	2.13413	4.12329	0.0422968	0.42765
CKAP2L	1.93059	1.03049	5.21582	0.0223823	0.328211
ZNF114	1.92999	0.78256	4.21721	0.0400158	0.417216
VSIG1	1.92937	0.755554	7.18003	0.00737196	0.18883
HIST1H2BJ	1.92937	2.42599	4.88345	0.0271154	0.357793
RB1CC1	1.92932	6.55676	11.161	0.000835349	0.0529914
SH3GL1P3	1.92603	0.823827	6.24239	0.0124728	0.256425
CSPG4P12	1.92132	2.66866	6.14303	0.0131931	0.266534
PSMC3IP	1.92092	0.646719	5.86958	0.0154047	0.284458
CELF5	1.91951	-0.503583	4.85135	0.0276245	0.359665
CXCL8	1.91883	2.05173	3.55546	0.0593499	0.47045
FAM193A	1.91807	2.84045	9.05309	0.00262251	0.106933
TSACC	1.91715	-0.247221	5.83152	0.0157415	0.287256
PLK3	1.91711	4.82378	6.28813	0.0121549	0.254016
ST8SIA5	1.91654	0.702689	7.06391	0.00786521	0.197835
STX1A	1.91616	3.39715	6.35523	0.0117036	0.252133
TXLNG	1.91453	5.00101	8.57121	0.0034152	0.125464
MTND5P2	1.91323	0.925661	5.60134	0.0179468	0.301126
FAM208B	1.91261	4.14412	6.6069	0.0101584	0.234013
ZNF746	1.91121	4.10839	9.66261	0.00188056	0.0921145
TMEM81	1.91004	0.438014	5.06109	0.0244688	0.345346
ZRANB1	1.90549	4.20316	9.5175	0.00203521	0.0973
FAM21EP	1.90533	0.739645	7.25066	0.00708749	0.18694
RANBP2	1.89991	7.27684	5.96092	0.0146264	0.27844
ACTG1P14	1.8997	2.35269	9.40529	0.0021636	0.10068
CACNG8	1.89969	1.05751	7.79681	0.00523384	0.157355
USP24	1.89729	5.00778	10.878	0.000973119	0.0578074
RP11-927P21.7	1.89591	0.192277	6.65118	0.00990904	0.23055
BUB1	1.89525	1.93141	3.06653	0.0799196	0.517934
MSS51	1.89042	0.618407	4.09365	0.0430445	0.429717
FOXJ1	1.88951	2.56818	2.80948	0.0937087	0.536577
IFI27	1.88889	2.08137	3.25094	0.0713825	0.497728
C3	1.88841	0.546106	6.94113	0.00842357	0.207389
RAB21	1.88801	6.76421	6.60135	0.0101902	0.234133
PDLIM3	1.8877	-0.178868	5.13011	0.0235142	0.33876
FBXO30	1.88594	2.79341	9.16737	0.00246369	0.104994
FPR1	1.88027	0.827503	5.22262	0.022295	0.327766
LEPR	1.87762	2.09123	5.68294	0.0171306	0.297862
RP11-619A10.1	1.87694	2.8915	1.95657	0.161881	0.616708
RPS2P46	1.87386	0.690405	3.56971	0.0588427	0.469176
SLC7A14	1.87265	2.20523	5.67992	0.0171602	0.297862
PI4KAP2	1.87149	3.25093	6.3274	0.0118886	0.252967
ATCAY	1.86827	1.33021	8.8676	0.00290276	0.113746
CDKN1A	1.86778	6.98636	3.90895	0.0480295	0.447591
RP11-72I8.1	1.86485	4.19037	11.1073	0.000859863	0.0538282
SLC24A1	1.86391	2.97869	9.14931	0.00248812	0.104994
LRRC37A9P	1.85842	-0.0322291	5.94192	0.0147849	0.279655
PLK5	1.85807	0.266857	6.26267	0.0123309	0.255399
SNX24	1.85736	1.25467	3.74635	0.052923	0.458962
NDUFC2-KCTD14	1.85601	0.381817	3.0638	0.0800543	0.517934
AC004556.1	1.8551	1.61424	2.99385	0.083581	0.522282
CREB5	1.85443	2.47208	1.88604	0.16965	0.620133
POU5F1B	1.85161	0.487352	5.36677	0.020524	0.317701
IGHV4-61	1.85109	-0.108788	3.41351	0.0646648	0.482244
NUSAP1	1.85099	2.63217	7.84436	0.00509795	0.156069
TEKT4P2	1.8508	0.921103	2.16925	0.140795	0.595295
SGK494	1.85042	2.50084	6.54207	0.0105353	0.235693
PAPD7	1.84869	2.41865	6.78993	0.00916737	0.219891
LRRCC1	1.84824	2.59575	3.0409	0.081191	0.520393
PPIL4	1.84745	5.11613	8.2212	0.00414039	0.13943
RP11-38C17.1	1.84698	0.232104	3.24982	0.0714312	0.497728
TRMT1L	1.84695	3.82872	2.96127	0.0852811	0.523992
AHR	1.84683	4.62848	7.09227	0.00774171	0.195787
RPS2P45	1.84599	1.38227	4.77175	0.0289305	0.369505
OR2A9P	1.84207	-0.0458141	4.44469	0.0350099	0.397025
RNASE4	1.84163	0.106355	6.13561	0.0132486	0.266883
YBX3	1.84095	4.02603	4.25588	0.0391146	0.412728
PLGLB1	1.83755	1.21205	4.85009	0.0276447	0.359665
ADAM9	1.83649	2.49307	2.41571	0.120123	0.570964
HSPA1A	1.83641	6.03135	7.39087	0.00655558	0.179119
IGHV1-69	1.83545	0.233654	3.49933	0.0613935	0.477181
HSPA6	1.83157	2.82521	6.71314	0.00957053	0.225303
EGFL8	1.83153	1.62731	7.38708	0.00656939	0.179119
RP11-78H18.2	1.831	0.214475	5.64455	0.0175097	0.299059
HSPE1P3	1.83092	0.927489	2.54465	0.110669	0.564051
KNL1	1.83072	2.63711	4.26482	0.0389094	0.411975
ZNF816	1.82897	3.51758	6.62495	0.010056	0.232806
IGSF6	1.82887	0.854114	3.04904	0.0807851	0.519227
NR1D2	1.82868	6.31007	5.85357	0.0155455	0.285171
IL6R	1.827	1.28476	3.92745	0.0475038	0.446157
TRIM58	1.82699	1.87605	8.14258	0.00432376	0.14403
MAP1B	1.82364	1.84875	2.73126	0.0984016	0.546198
TRMT10A	1.81991	2.34855	4.96386	0.0258824	0.353704
GCC2	1.81943	5.91971	10.4101	0.0012533	0.0693974
NAP1L4P1	1.81752	-0.127548	4.08552	0.0432521	0.430465
ANKRD30BL	1.81651	0.902918	4.50124	0.0338703	0.390123
COL27A1	1.81197	0.615607	6.15285	0.01312	0.265828
DEPDC4	1.81137	0.455382	5.67918	0.0171674	0.297862
LEP	1.81049	-0.0431471	5.69723	0.0169917	0.297312
FHAD1	1.80881	1.24558	6.98622	0.00821398	0.20331
MAP7	1.80838	0.0611182	3.71297	0.0539913	0.46385
E2F6	1.80768	4.22494	9.3182	0.00226889	0.102077
HSD17B2	1.80655	1.65772	7.72688	0.00544047	0.158699
PMEPA1	1.80614	4.12116	2.45525	0.117132	0.567781
ATP7B	1.80364	0.55269	3.488	0.0618153	0.477181
TRIB1	1.80277	1.29762	3.39998	0.0651971	0.483153
ASB14	1.80264	0.841665	5.19294	0.0226788	0.330477
LHFPL2	1.80169	0.782348	3.75526	0.0526416	0.458153
RP11-123C21.2	1.80166	0.488615	4.46689	0.0345579	0.394786
IGLV3-1	1.80098	1.53752	2.85971	0.090824	0.531616
KCND1	1.79762	-0.475811	3.09392	0.0785851	0.516975
CKAP2	1.79753	4.84642	5.95448	0.01468	0.278819
FBXO40	1.79677	0.755858	5.27495	0.0216344	0.324051
GSPT1	1.79584	6.91938	7.87489	0.00501259	0.154132
FKBP9P1	1.792	-0.242186	4.83694	0.0278562	0.362079
INO80	1.79168	3.44131	7.7436	0.00539031	0.158548
IL6ST	1.79142	4.73683	6.12783	0.013307	0.266885
USP46	1.78761	4.14658	6.93804	0.00843817	0.207389
NECAB1	1.78753	0.285471	4.54537	0.0330079	0.387757
DNAJC22	1.78303	0.182331	5.29516	0.0213848	0.322736
NR4A1	1.78243	7.9951	2.09239	0.148034	0.601782
TGFBI	1.7824	2.42197	2.35768	0.124667	0.578482
RP11-346I3.2	1.78209	0.201786	6.071	0.0137419	0.269648
PLEKHA2	1.77695	6.53079	8.00645	0.00466111	0.149584
NPIPB9	1.77647	0.661209	5.18774	0.0227468	0.331121
TTC39A	1.77535	0.0328706	4.10019	0.0428784	0.429174
LINC01207	1.77063	0.443325	5.36696	0.0205217	0.317701
EML4	1.7698	6.93789	5.00344	0.025297	0.34965
C1orf127	1.76961	-0.277245	5.12669	0.0235607	0.339027
KCNE4	1.76912	1.44234	7.13961	0.00753995	0.192076
ELF5	1.76756	-0.338786	4.56788	0.0325769	0.387701
GOLGA8B	1.76725	4.69214	8.33893	0.00388044	0.134754
LRG1	1.76482	1.09004	5.78425	0.0161704	0.290182
THEMIS	1.76454	0.894798	2.7634	0.0964433	0.542008
LY6G5B	1.76079	2.85736	6.63635	0.00999184	0.231823
RAB11FIP5	1.76042	3.78465	5.39314	0.0202161	0.314805
SIK3	1.75947	4.43381	5.92931	0.0148911	0.27999
LDB1	1.75891	4.87701	5.52312	0.0187668	0.304924
RNASEL	1.75885	2.75397	5.35038	0.0207178	0.317701
DEPDC7	1.75241	-0.168557	2.3525	0.125082	0.578482
RGPD3	1.75104	1.05209	1.32493	0.249709	0.686906
FAM102A	1.75103	4.63939	5.73666	0.0166143	0.293974
HIST1H2AM	1.74975	1.01533	5.57516	0.018217	0.302767
CUL3	1.74955	4.97914	9.93901	0.00161812	0.0824415
CD276	1.7481	-0.575731	4.17913	0.0409248	0.420768
ABCA13	1.74724	0.178847	5.94877	0.0147276	0.279344
ZNF177	1.74594	0.181911	3.81298	0.050857	0.45604
GPNMB	1.74377	0.244178	5.35415	0.020673	0.317701
ZNF436	1.74295	2.35338	7.56015	0.00596731	0.169316
CEP295	1.74243	2.93028	8.09241	0.0044451	0.145614
TMEM212	1.73991	2.84049	8.02799	0.004606	0.148156
MARK2P8	1.73932	0.0963305	4.29701	0.0381795	0.40926
EPHB4	1.73698	1.10622	6.54443	0.0105213	0.235693
RASEF	1.73691	3.69609	9.04179	0.00263877	0.106933
FRAT2	1.73636	3.05317	5.85615	0.0155227	0.285171
DNHD1	1.73493	3.6134	7.4834	0.00622703	0.172498
GCSAM	1.734	0.618915	2.49046	0.114538	0.566957
SMG1P2	1.73188	4.71567	8.23114	0.00411777	0.13943
RP11-159D12.5	1.7289	3.32414	5.44242	0.0196534	0.311421
CCDC82	1.72787	3.0745	6.68039	0.00974793	0.228708
TP53INP2	1.72662	4.00797	3.79578	0.0513818	0.456531
CEP112	1.72599	1.89853	7.8824	0.00499182	0.154132
KCNG1	1.72594	1.38012	5.51683	0.0188343	0.304924
SPIRE1	1.7252	1.31529	4.24021	0.0394772	0.414757
CTNNAL1	1.72479	2.7302	3.11829	0.077418	0.515291
CISH	1.72358	4.17811	5.9087	0.0150663	0.2819
AP003068.18	1.72264	0.433735	5.35398	0.020675	0.317701
PREX2	1.72248	0.0643372	5.64315	0.0175237	0.299059
TBC1D8B	1.72242	3.26721	9.18716	0.00243719	0.104994
FAM114A1	1.72217	0.127985	5.26825	0.0217178	0.3244
HSF5	1.72159	0.0755321	2.67182	0.102139	0.552218
TP53BP1	1.72137	4.92482	5.5566	0.0184112	0.303413
PSME4	1.72093	5.03996	5.7735	0.0162696	0.291184
SH3D19	1.71973	0.999808	1.96782	0.160679	0.616232
TMEM132A	1.71934	-0.0272647	4.33025	0.0374407	0.4068
PDSS1P1	1.71764	-0.23757	3.65205	0.0560003	0.465059
GOLGA8J	1.71635	2.37696	3.6847	0.0549137	0.464404
HRG	1.71626	-0.0438408	4.58385	0.0322747	0.385749
NR4A3	1.71592	5.4452	2.31427	0.128191	0.580269
BAIAP2L1	1.71461	-0.240477	4.6564	0.030938	0.380578
UBE2Q2P1	1.71314	1.73416	6.54674	0.0105076	0.235693
TJP2	1.71178	0.947385	6.10969	0.0134443	0.267354
CREM	1.7116	8.02353	4.8815	0.0271459	0.357793
ZDHHC15	1.71058	0.755376	6.2935	0.0121181	0.253627
AP005901.1	1.71031	0.0212586	5.06248	0.0244492	0.345346
ZNF711	1.70763	1.74282	4.95079	0.0260788	0.354488
HSPA2	1.705	4.11795	2.01398	0.155856	0.608632
NWD1	1.70377	0.450455	6.06217	0.0138108	0.269648
NUAK1	1.70266	2.15374	3.09339	0.0786107	0.516975
RP11-293I14.2	1.70189	-0.164247	2.05772	0.151436	0.602268
LACTB	1.70112	4.58239	4.12878	0.0421598	0.42765
KDM6B	1.7004	5.81981	1.75409	0.185363	0.635011
HOOK3	1.69974	5.65495	9.15742	0.00247711	0.104994
PID1	1.69973	-0.198256	2.21034	0.137089	0.59123
DCUN1D3	1.69966	2.82705	6.92028	0.00852235	0.208723
STARD10	1.69855	4.10911	6.12204	0.0133507	0.267013
KIAA1683	1.69718	3.72873	5.54781	0.0185038	0.303541
USP34	1.69562	5.65505	9.16986	0.00246033	0.104994
SLFN11	1.69514	4.8185	8.67398	0.00322785	0.120766
ZSCAN22	1.69264	3.81237	7.22081	0.0072063	0.188453
FABP2	1.69242	0.984947	5.2357	0.0221278	0.32723
CHMP4BP1	1.69137	0.267285	3.36833	0.0664611	0.488126
SAMD4A	1.691	1.09204	3.93795	0.0472082	0.446157
AGO2	1.69037	5.85619	4.27498	0.0386774	0.410598
RGPD5	1.69033	5.71995	5.90265	0.0151181	0.282151
TMEM119	1.69028	0.944301	4.36588	0.0366656	0.404434
SLC7A1	1.69013	3.56711	7.81344	0.0051859	0.157355
HIST1H4E	1.6871	2.59138	3.8756	0.0489928	0.450257
GSDMB	1.68591	2.67728	8.23407	0.00411112	0.13943
C12orf60	1.68567	2.27716	6.11554	0.0133998	0.267215
ARHGAP22	1.68534	0.560299	5.91792	0.0149876	0.280842
AHDC1	1.68531	2.77904	7.44389	0.00636523	0.175217
MYLK	1.68438	2.17887	4.62181	0.031568	0.383019
CXorf21	1.68371	2.56915	5.65819	0.017374	0.299059
LRRC37A	1.68343	3.44557	2.34048	0.126051	0.578482
AIM2	1.68262	2.08844	3.72032	0.0537542	0.463501
USP6NL	1.68196	3.24342	6.67257	0.0097908	0.229024
CCDC93	1.68191	6.31944	4.07576	0.0435027	0.431933
EFCAB12	1.68168	1.42209	7.34739	0.006716	0.181697
KIF6	1.68167	1.99836	4.40874	0.0357553	0.401241
VIM	1.68115	8.82281	4.52699	0.0333643	0.388786
GYG2P1	1.68098	0.169731	4.88052	0.0271614	0.357793
DUSP16	1.68022	2.88017	4.3472	0.0370697	0.404997
ATP6V0D2	1.67958	-0.070031	4.03295	0.04462	0.436204
HECA	1.67863	5.44689	8.69042	0.00319887	0.120314
OLFML1	1.67816	0.10172	5.26563	0.0217506	0.3244
CDK5R1	1.67804	2.64395	3.23871	0.0719174	0.49899
BIRC3	1.67722	6.92185	3.62636	0.0568712	0.466738
AK5	1.67608	6.41973	2.19148	0.138776	0.59254
DDX50P1	1.67448	0.181701	5.19787	0.0226146	0.330477
PGM5P2	1.67446	2.17214	7.90019	0.00494295	0.153341
LRP12	1.67361	2.8243	3.93506	0.0472894	0.446157
SLAIN1	1.6734	1.93369	3.30001	0.0692796	0.492918
XRCC2	1.6711	1.29685	5.00101	0.0253325	0.349794
SOS2	1.67042	4.05264	7.7666	0.00532211	0.158548
ADGRG2	1.66984	1.12675	5.68523	0.0171083	0.297862
DPY19L1P1	1.66969	0.885803	4.50247	0.0338458	0.390123
TBC1D2B	1.66942	4.35374	5.0388	0.0247857	0.348447
HCG4P7	1.66667	1.50382	3.53457	0.0601019	0.473635
GRAMD4P3	1.66644	0.517193	5.65881	0.0173679	0.299059
MFSD1P1	1.66636	-0.321607	2.07922	0.149316	0.601782
LETM2	1.66482	4.17866	5.30099	0.0213133	0.322006
NACC1	1.66202	1.17956	6.12883	0.0132995	0.266885
MELK	1.66199	-0.0602969	4.50376	0.0338203	0.390123
LRRTM4	1.66176	0.308838	4.65389	0.0309832	0.380578
OR13I1P	1.6616	-0.423155	3.80249	0.0511763	0.456053
C17orf105	1.65981	0.925901	6.53389	0.0105838	0.235718
EDARADD	1.65947	3.81145	5.66225	0.0173339	0.299059
MTMR1	1.65904	4.28552	9.23773	0.00237078	0.102933
MAP3K15	1.65836	0.705715	5.28174	0.0215502	0.323833
TAF1A	1.65445	2.99958	5.24421	0.0220199	0.326672
C15orf48	1.65373	0.0704364	2.66396	0.102645	0.552218
DNAJC2	1.6518	5.49461	5.64984	0.017457	0.299059
QRSL1P3	1.65103	3.47574	2.9374	0.0865498	0.524591
CMPK2	1.64946	5.33111	4.51319	0.0336344	0.39009
PLXNB2	1.64937	0.606214	1.02189	0.312072	0.727542
ERMN	1.64874	1.21832	2.87298	0.090078	0.530344
TPTE2P2	1.64872	-0.181628	4.10832	0.0426728	0.428262
KIAA0556	1.64794	3.64819	6.7484	0.0093832	0.22206
GPR83	1.64782	0.924609	4.60146	0.0319447	0.38477
FAM161B	1.64747	1.91538	5.39488	0.0201959	0.314805
GNAQ	1.64697	3.56219	5.76404	0.0163574	0.292008
KIR2DP1	1.6451	3.28683	3.13102	0.0768157	0.513331
PUM2	1.64477	6.37833	8.50017	0.00355114	0.127439
SP4	1.64402	4.58825	5.97084	0.0145444	0.278094
ISLR2	1.64392	0.0317782	4.8873	0.027055	0.357793
CEP350	1.64346	6.36773	9.10777	0.00254526	0.105436
RP11-69E11.4	1.64127	0.509907	3.0857	0.078983	0.517265
C4orf32	1.64075	4.31975	7.30298	0.00688405	0.184102
MPZL3	1.64066	5.58021	4.74765	0.0293383	0.371991
PLA2G2C	1.64018	0.229517	5.28373	0.0215255	0.323833
RIBC1	1.64014	0.173426	4.17149	0.0411097	0.42133
SMAD7	1.6397	5.56777	4.25206	0.0392026	0.413345
F2RL2	1.63841	2.90941	6.23875	0.0124984	0.256425
TMEM45A	1.63681	4.94673	8.4255	0.00369995	0.129918
CABLES1	1.63667	1.62277	1.67944	0.194999	0.640973
CHRM5	1.63665	0.310043	4.59315	0.0321	0.38498
RP11-313J2.1	1.63665	2.29181	2.31815	0.127872	0.57965
TSC22D2	1.6334	6.80849	4.95807	0.0259692	0.354379
SEMA6B	1.63332	0.949284	5.13814	0.0234058	0.338167
KIFC2	1.63318	2.12511	6.56368	0.0104081	0.235693
MUSTN1	1.6299	0.290817	4.89237	0.0269756	0.357793
PTPN14	1.62964	2.81856	7.83618	0.00512107	0.156164
BICDL1	1.62885	1.53477	6.01278	0.0142027	0.275118
RLF	1.62487	5.51913	5.42067	0.0198997	0.312947
ARHGAP31	1.62475	3.31468	5.67611	0.0171975	0.297862
RP11-274B21.3	1.6246	0.326933	3.49204	0.0616644	0.477181
HIST1H2BH	1.62431	1.29216	5.49275	0.0190954	0.306758
NAV1	1.6241	2.71912	7.2596	0.0070523	0.18694
BRIP1	1.6228	1.34321	6.15895	0.0130749	0.265299
CRK	1.62002	5.44233	7.48321	0.00622771	0.172498
APP	1.61612	1.47727	4.00358	0.0454036	0.439248
CASC1	1.61592	0.947531	5.09896	0.0239402	0.341374
PDE5A	1.6153	2.35824	6.26938	0.0122842	0.255399
DENND4A	1.6153	6.0027	6.22004	0.0126312	0.258551
STK31	1.61465	0.0326664	4.56196	0.0326896	0.387757
AUTS2	1.61432	4.73938	6.12745	0.0133099	0.266885
BCOR	1.614	6.84817	5.87438	0.0153628	0.284059
SLC8A1	1.61149	1.98327	1.1729	0.278806	0.705282
FANCM	1.60858	2.36893	6.29818	0.0120862	0.253568
SMURF2	1.60793	5.30067	6.8448	0.00888995	0.215458
FZD4	1.60758	0.692871	4.15019	0.0416299	0.424105
TRMT5	1.60731	2.16266	4.47784	0.034337	0.393551
MYOM2	1.60467	8.05747	1.30205	0.253839	0.689311
GLB1L3	1.6043	1.57797	5.10626	0.0238397	0.34049
MTND6P18	1.60391	-0.350139	3.41374	0.0646556	0.482244
APPL2	1.60333	5.06508	6.1036	0.0134907	0.267514
ATXN7	1.59998	5.8877	2.89379	0.0889213	0.528875
TSPAN33	1.59976	1.85547	2.99694	0.0834221	0.522282
DNAH6	1.59815	1.68313	2.51632	0.112673	0.56527
CLIC2	1.5981	0.742823	3.30412	0.0691063	0.492918
RP11-58E21.1	1.59799	0.688797	4.52367	0.0334291	0.388794
USP8	1.59695	6.32179	7.61726	0.00578122	0.166061
SPDYE9P	1.59444	0.861267	4.21781	0.0400018	0.417216
NUP98	1.59407	6.55514	5.01708	0.0250984	0.348718
ARIH1	1.59389	6.05534	6.45695	0.0110519	0.243736
BEND2	1.59322	0.474674	4.2957	0.0382088	0.40926
MSH5-SAPCD1	1.59235	0.464109	2.25424	0.133249	0.588471
RP11-44D5.1	1.59202	0.283179	4.53426	0.0332228	0.387933
TMED7-TICAM2	1.59106	-0.0282253	2.29359	0.129909	0.581896
CRY1	1.59063	6.32465	6.30434	0.0120443	0.253402
TMEM236	1.58936	1.13619	4.33004	0.0374454	0.4068
RP11-497H16.7	1.58812	0.236577	2.63774	0.104352	0.555277
TFRC	1.58796	5.47188	5.50194	0.0189954	0.305854
NKIRAS1	1.5877	3.53951	5.05953	0.0244909	0.345346
WDR62	1.58736	1.74531	6.31095	0.0119994	0.253039
TAF4B	1.58667	2.57673	3.43878	0.0636827	0.480768
SPDYE8P	1.58649	0.798042	3.57184	0.0587671	0.469176
RP11-61L19.3	1.58433	2.407	7.487	0.00621462	0.172498
DGKH	1.58363	1.54862	6.91001	0.00857143	0.209557
RP1-34B20.21	1.58304	2.94368	5.60251	0.0179348	0.301126
SAP30	1.57902	1.32324	4.97253	0.0257529	0.353501
ABCA6	1.57837	0.803993	3.7294	0.0534625	0.461556
EBF1	1.57799	2.94369	4.39374	0.0360712	0.401451
KBTBD12	1.57683	0.0890189	4.6154	0.0316861	0.383019
SLC4A5	1.57218	1.38571	6.51177	0.0107163	0.237836
CWF19L2	1.57145	4.9792	8.04722	0.00455736	0.14727
WRN	1.57038	3.62987	6.54654	0.0105088	0.235693
PIR	1.56949	0.201303	5.04894	0.0246409	0.34684
LGMN	1.56808	2.5007	3.53783	0.0599838	0.47336
RYBP	1.56781	3.81364	3.99992	0.0455025	0.439291
DCTN6	1.56655	5.2297	4.02374	0.0448641	0.437362
MILR1	1.5663	1.30113	4.55143	0.0328913	0.387757
HES2	1.56592	1.44536	4.12497	0.0422547	0.42765
NECTIN3	1.56588	1.16622	3.05622	0.0804285	0.518976
FAM160B1	1.56508	5.457	4.86457	0.0274136	0.359454
TNFRSF6B	1.56388	0.125391	2.29566	0.129736	0.581896
ORC6	1.56366	5.53273	6.37673	0.0115626	0.250675
MYO5C	1.5628	0.673934	3.57032	0.058821	0.469176
ZNF597	1.56229	3.4517	4.39003	0.0361497	0.401472
TNF	1.5622	7.91695	1.90482	0.16754	0.617766
LYZ	1.56186	7.06867	2.48773	0.114737	0.566957
NR2C2	1.56131	4.9937	4.85026	0.027642	0.359665
RP11-665C16.1	1.56045	0.159909	3.81889	0.0506777	0.45604
RALGAPA1	1.56002	6.58471	4.6203	0.0315957	0.383019
RICTOR	1.5588	6.40687	6.76654	0.00928829	0.221649
SLC1A5	1.55589	6.10752	5.89295	0.0152016	0.282972
RP11-646I6.3	1.55444	0.30602	4.014	0.0451238	0.438395
ZNF462	1.55411	0.835763	2.95336	0.0856994	0.523992
GRK7	1.55402	0.149562	4.81047	0.0282873	0.365301
OR7E94P	1.55375	0.918597	5.7418	0.0165658	0.293974
RGS17	1.55263	3.29189	1.91899	0.165968	0.616708
RP11-583F2.1	1.55262	1.5475	4.85164	0.0276199	0.359665
MBTD1	1.55071	3.52057	7.44523	0.00636047	0.175217
MYOM3	1.54965	-0.440957	3.54363	0.0597746	0.472779
SLC35A3	1.54944	4.8423	5.36015	0.020602	0.317701
KIAA1456	1.549	1.97552	6.72175	0.00952441	0.224596
RINT1	1.54698	4.45224	6.30307	0.0120529	0.253402
ATP2B1	1.54472	6.30824	5.68472	0.0171132	0.297862
ARHGAP21	1.54126	1.77471	3.90743	0.048073	0.447636
RBBP8	1.5402	4.41367	4.04726	0.044243	0.434776
RP11-102M11.1	1.54018	0.481866	4.06017	0.043906	0.433114
BTNL9	1.53967	0.984707	4.47472	0.0343999	0.393562
CARD14	1.53896	1.2836	4.60606	0.0318592	0.384246
RP11-434B12.1	1.53834	1.91858	6.09798	0.0135337	0.267986
AKR7L	1.53677	0.0979907	3.9572	0.0466713	0.443823
CENPCP1	1.5363	0.401144	4.56008	0.0327256	0.387757
NEK5	1.53622	2.01884	4.9833	0.0255931	0.351654
CD163	1.53423	1.1516	5.96869	0.0145621	0.278094
SMIM18	1.53322	0.429394	3.8344	0.0502109	0.455411
SIGLEC15	1.53318	0.711714	4.9201	0.026546	0.357793
AIM1	1.53318	6.15845	4.29495	0.0382258	0.40926
ZNF425	1.53254	1.1955	4.98817	0.0255211	0.351654
PMS2P3	1.53254	2.53583	6.79762	0.00912796	0.219322
CLIC5	1.53117	1.64175	1.84698	0.174135	0.623584
PELO	1.53108	4.23769	5.22896	0.0222138	0.327679
DLG3	1.53009	3.1138	2.59204	0.107402	0.559243
PBLD	1.52953	1.43268	5.614	0.0178175	0.300829
ZNF540	1.52934	2.39438	2.93841	0.0864957	0.524591
MIPOL1	1.5287	4.5264	7.21419	0.00723296	0.188453
ALDH7A1	1.52848	2.72046	5.49952	0.0190217	0.305925
ARHGAP32	1.52422	0.429808	2.18808	0.139083	0.59254
PRKCA	1.52413	4.14272	3.23262	0.0721851	0.499605
SOWAHC	1.52364	1.84167	4.37594	0.0364498	0.403386
RP11-231C14.4	1.52279	4.9475	6.68222	0.0097379	0.228708
ZFPM1	1.5219	0.151876	3.81754	0.0507187	0.45604
MCAM	1.52044	0.692146	5.0314	0.0248918	0.348718
PLEKHG4B	1.52026	-0.353067	3.56954	0.0588487	0.469176
RP11-353N4.5	1.51832	-0.394645	2.99361	0.0835937	0.522282
STRC	1.51707	0.891564	4.61163	0.0317558	0.383487
PTGIR	1.51507	0.378035	4.05918	0.0439319	0.433114
RHEBP1	1.51414	1.15265	2.42765	0.119211	0.568953
DIRAS2	1.51256	-0.132417	3.4999	0.0613726	0.477181
ZNF662	1.51239	0.71879	3.75982	0.0524981	0.457957
RP11-1070B7.2	1.51235	1.46372	1.65242	0.19863	0.643169
CRYM-AS1	1.51222	-0.0647153	3.91574	0.0478361	0.447259
SMAD4	1.51074	5.23367	6.37303	0.0115868	0.250777
RP11-310N16.1	1.50924	0.14852	4.42379	0.0354411	0.399321
RNF212	1.50729	0.714389	3.91026	0.0479922	0.447543
NEURL4	1.50672	1.86406	2.84816	0.0914787	0.533435
GRK2	1.5061	6.22635	3.69442	0.0545947	0.463872
RP11-566K19.12	1.50548	0.403088	4.54624	0.0329912	0.387757
PDE6A	1.50526	1.26754	6.00615	0.0142561	0.275321
ADAM32	1.50338	2.29156	6.31453	0.0119753	0.252967
AHCTF1	1.50321	3.6624	4.1938	0.040572	0.419234
PER3	1.5026	4.42719	2.6537	0.103309	0.55299
LGSN	1.50187	-0.0356928	3.9812	0.0460108	0.441755
TNFRSF12A	1.50163	2.18388	3.73102	0.0534106	0.461556
RARA	1.50139	5.59008	4.16191	0.0413427	0.422816
SPINK9	1.50045	1.18015	5.76568	0.0163422	0.292008
RP11-52B19.10	1.49674	0.0395451	3.76615	0.0523	0.457413
NLRP12	1.49639	0.451587	4.48913	0.034111	0.391925
AL354822.1	1.49473	1.69278	3.58103	0.0584429	0.468205
ERBB3	1.49442	0.747046	4.66797	0.0307301	0.37964
AGXT	1.49306	0.167725	4.07954	0.0434054	0.431273
SPDYE1	1.49162	2.33294	5.72642	0.0167115	0.294664
ENC1	1.49142	4.47608	3.65619	0.0558613	0.465032
NAA16	1.49099	4.82107	5.09201	0.0240364	0.342046
SMG1P7	1.48963	0.50601	3.77781	0.0519365	0.457346
SNTA1	1.48894	1.99733	4.52267	0.0334485	0.388794
AGAP9	1.48761	0.953919	1.28591	0.256802	0.691054
TPR	1.48734	5.58756	7.24417	0.00711315	0.18694
JRKL	1.48732	1.94338	3.14846	0.0759986	0.511543
FCN1	1.48711	4.27096	2.26522	0.132307	0.586167
STRA6	1.48613	0.0167149	4.00894	0.0452595	0.43888
ZKSCAN8	1.48553	3.61724	5.43914	0.0196904	0.311653
BRD1	1.48515	4.87954	4.00684	0.0453159	0.43888
LINC00672	1.48514	1.89345	5.82359	0.0158126	0.287802
TYRO3	1.48438	2.66525	5.7283	0.0166937	0.294664
RPL21P75	1.48238	-0.421543	1.81474	0.17794	0.627126
TGIF2	1.48214	6.04635	4.79548	0.0285344	0.366177
IDS	1.48202	8.97659	4.61521	0.0316896	0.383019
BBS5	1.47995	1.40691	5.42259	0.0198778	0.312947
ZNF420	1.47995	4.46082	5.13674	0.0234246	0.338167
ZNF257	1.47968	1.87604	5.23062	0.0221926	0.327679
PCDHGA8	1.47954	0.725333	5.02227	0.0250233	0.348718
TNFRSF10B	1.47909	4.293	4.23383	0.039626	0.4153
NFKB1	1.47809	5.27245	3.01128	0.082687	0.522282
PRMT9	1.47725	4.88853	4.35237	0.0369575	0.404997
RP11-101O6.2	1.47711	-0.315714	2.73877	0.0979399	0.545787
GINS3	1.4771	3.40068	5.53159	0.0186761	0.304721
RP11-104N10.2	1.47663	2.26069	5.62345	0.0177217	0.300236
RPRD1B	1.47659	4.77905	4.86401	0.0274225	0.359454
SLC16A10	1.47546	1.1764	5.02775	0.0249443	0.348718
SREK1	1.47426	6.40257	5.9853	0.0144256	0.277003
KRT42P	1.47311	-0.2259	3.39424	0.0654246	0.484267
GXYLT2	1.47143	-0.380784	3.19614	0.0738122	0.505107
SPDYE16	1.47049	3.83135	5.22596	0.0222521	0.327679
LYG1	1.47005	0.837792	2.4336	0.11876	0.568745
SLC6A20	1.46971	0.586861	4.10262	0.0428168	0.42909
OTULIN	1.46969	6.0167	3.26114	0.0709399	0.49665
KB-1980E6.2	1.46858	-0.230463	3.24374	0.0716967	0.497953
DDIAS	1.46858	0.932771	1.92752	0.16503	0.616708
CHST5	1.46842	0.104587	3.74503	0.0529647	0.458962
PDZK1	1.46795	0.798357	2.65687	0.103103	0.552774
EREG	1.46781	1.78776	3.57927	0.0585048	0.468307
BRMS1L	1.46752	3.62111	2.70334	0.100138	0.550365
ZNF292	1.46618	6.71257	4.70995	0.0299885	0.376136
MORC4	1.46605	6.16027	6.7291	0.00948523	0.22405
PITPNA	1.46592	5.58823	5.9423	0.0147817	0.279655
HTN1	1.4637	1.18254	5.41801	0.0199301	0.312963
KIF27	1.46307	2.36861	5.70898	0.0168783	0.296167
CSMD3	1.46262	-0.104987	3.4384	0.0636973	0.480768
CNTLN	1.46252	0.782835	2.76122	0.0965745	0.54213
KIAA1109	1.46243	6.51962	5.56176	0.0183569	0.303269
TRIM33	1.4622	5.27534	7.10264	0.00769706	0.195365
PRDM5	1.46193	0.915243	4.44667	0.0349694	0.397025
ABCC9	1.46159	3.25542	6.45734	0.0110495	0.243736
KIF3B	1.46151	3.34174	5.53077	0.0186849	0.304721
TBC1D15	1.4615	5.61865	4.31821	0.0377066	0.408408
AP1G1	1.46118	6.61519	5.4118	0.0200011	0.313724
SEPT7P1	1.46036	0.877172	1.63886	0.200482	0.645141
MAST1	1.45939	0.961164	4.98582	0.0255559	0.351654
DUSP10	1.45932	6.99833	2.9407	0.0863734	0.524477
ABCB9	1.45862	2.02028	4.97046	0.0257838	0.353578
MTERF2	1.45813	4.39861	5.79084	0.0161099	0.290182
CYP2B7P	1.45614	0.114857	3.9311	0.0474009	0.446157
MEGF11	1.45199	1.53464	2.76423	0.0963931	0.541945
WDR47	1.45189	5.18916	4.80445	0.0283864	0.365682
HOMER1	1.45109	2.54395	2.99572	0.0834849	0.522282
RP1-179N16.3	1.45062	1.24612	3.02176	0.0821544	0.522282
EPHA10	1.44932	0.103158	3.91413	0.0478819	0.447259
SUMO4	1.44802	-0.456536	2.78257	0.0952951	0.539674
SLC16A1	1.44712	4.62628	4.06544	0.0437694	0.433053
RP13-104F24.1	1.44704	0.219351	3.51514	0.0608104	0.47552
HIST1H3J	1.44649	0.560325	2.4235	0.119528	0.56949
RBM25	1.44633	6.57803	5.65504	0.0174053	0.299059
MPV17L	1.44615	3.92071	6.60916	0.0101456	0.234013
DNAJA1	1.44596	9.5	3.63234	0.0566672	0.466512
FAM65C	1.44231	1.17112	2.4702	0.116023	0.567014
FSIP2	1.44199	0.895723	4.63122	0.0313953	0.382672
EZH2	1.44169	5.07728	5.26954	0.0217017	0.3244
DENND5A	1.44103	3.42281	3.9029	0.0482028	0.44801
MCM10	1.44011	0.796939	2.56455	0.109284	0.561776
ZKSCAN4	1.43844	1.76647	2.69218	0.100842	0.551631
MCEMP1	1.43793	0.661983	1.67576	0.195489	0.640985
UBR5	1.43776	5.11867	5.46437	0.0194081	0.308935
ZNF813	1.43759	2.64313	4.10495	0.0427579	0.428807
NUDT17	1.43696	2.38838	4.80747	0.0283366	0.365599
SLC19A3	1.43608	0.685637	4.66351	0.0308102	0.380052
KBTBD7	1.43604	3.17984	2.32736	0.127117	0.579331
ZNF644	1.43516	6.34933	3.53163	0.0602087	0.473635
AC011330.5	1.43512	0.243666	1.2742	0.25898	0.692599
SLC37A3	1.43474	4.53512	4.21375	0.0400977	0.417734
HIF1A	1.43399	6.86369	5.44746	0.0195968	0.311142
ZNF619	1.43376	2.59701	3.779	0.0518996	0.457346
SLC6A6	1.43286	4.99882	1.81363	0.178073	0.627272
FERMT2	1.43272	1.27922	1.64938	0.199044	0.643356
GJC1	1.43233	1.93522	4.75245	0.0292567	0.371792
ADH4	1.43221	-0.211403	3.70849	0.0541362	0.463872
TLE4	1.43163	6.1849	4.98464	0.0255734	0.351654
C9orf66	1.43105	3.04249	3.87884	0.0488984	0.450257
RP13-104F24.3	1.43074	0.518076	3.52979	0.0602754	0.473635
ZNF850	1.43069	2.59422	4.00003	0.0454994	0.439291
BMS1P2	1.42986	2.0926	4.2681	0.0388342	0.41195
GIPR	1.42795	2.48069	3.9646	0.0464665	0.443116
SPATA17	1.42775	1.48567	2.2055	0.137519	0.591408
RP11-347C12.1	1.42631	1.34607	5.12517	0.0235813	0.339027
MYLK3	1.42617	2.33733	5.3315	0.0209434	0.31918
ATAD5	1.42538	2.99082	3.72793	0.0535097	0.461679
RP11-169L17.3	1.42531	0.320751	3.91245	0.0479298	0.447259
CASZ1	1.42483	4.3563	5.34772	0.0207494	0.317701
ZNF879	1.42459	2.2687	2.51916	0.112471	0.56527
WDR35	1.42365	3.58787	5.38505	0.02031	0.315733
RP11-490K7.4	1.42223	-0.0206902	3.62367	0.056963	0.466865
PIK3R3	1.42162	3.33126	4.29303	0.038269	0.40926
NT5DC2	1.42088	0.430195	3.25063	0.071396	0.497728
REEP2	1.41924	0.774657	3.66752	0.0554827	0.464404
CCNB1	1.41734	3.10907	3.13748	0.0765118	0.513265
PLEKHD1	1.41693	1.05268	4.6963	0.0302276	0.378104
RP11-480I12.9	1.41603	0.716674	3.56535	0.0589975	0.469826
MTMR11	1.41564	1.0703	1.50701	0.219596	0.662858
IL3RA	1.41514	1.56431	2.72031	0.0990788	0.547778
AC003003.5	1.41429	0.301441	4.23128	0.0396855	0.4153
FRY	1.41359	1.16737	2.68751	0.101138	0.551631
RAB3GAP1	1.41131	4.83334	3.42054	0.06439	0.481976
IQCC	1.41081	1.91294	5.06103	0.0244697	0.345346
NUPR1	1.41013	2.66412	5.28196	0.0215474	0.323833
EIF2AK2	1.40792	6.08957	3.65588	0.0558715	0.465032
NPPA-AS1	1.40732	1.29823	4.62044	0.0315931	0.383019
MOCOS	1.40633	0.291326	3.32009	0.0684381	0.492364
ADAMTS17	1.40603	1.46285	2.89174	0.0890345	0.528875
SEC61A2	1.40601	3.29203	5.40742	0.0200514	0.314161
ZNF484	1.40594	3.52333	3.27985	0.0701352	0.495239
LYPD5	1.40592	1.24608	4.25669	0.0390959	0.412728
HTRA4	1.40584	0.262564	3.95213	0.0468121	0.444096
ABCC1	1.40566	3.36905	5.25018	0.0219445	0.326107
CD3D	1.40426	5.70285	1.82245	0.177022	0.626484
TTLL7	1.40383	2.0045	3.58804	0.058197	0.467182
FMR1	1.4017	5.36	5.95928	0.01464	0.27844
ANKHD1-EIF4EBP3	1.40101	2.59733	3.19128	0.0740319	0.505619
WHRN	1.39961	3.7164	2.45203	0.117373	0.567781
PER2	1.39871	5.02897	4.08464	0.0432747	0.430465
SLC30A2	1.39861	0.898708	4.6918	0.0303069	0.378104
KMT2E	1.39749	8.89047	5.67638	0.0171948	0.297862
KLHL35	1.3969	1.18238	3.65688	0.0558381	0.465032
LMTK2	1.39679	3.03369	4.34812	0.0370499	0.404997
SRGAP1	1.39666	2.84587	5.61272	0.0178305	0.300829
BDP1	1.39477	5.6395	6.19521	0.0128097	0.260675
HIST2H2BE	1.39439	4.53522	2.78839	0.0949493	0.538599
RGCC	1.3942	7.97451	1.63773	0.200637	0.645141
NPIPP1	1.39273	1.1224	3.9291	0.0474573	0.446157
AC006486.9	1.39247	0.258595	2.21611	0.136577	0.59123
ANGPT2	1.39228	2.13745	4.82961	0.0279749	0.362829
ATP13A3	1.39196	1.20514	3.20402	0.0734576	0.503961
SLC7A9	1.39109	-0.135413	3.1767	0.0746955	0.506927
HAPLN3	1.38916	4.37017	1.39142	0.238165	0.676182
RP11-386I23.1	1.38843	1.06752	3.50845	0.0610565	0.475641
FTH1P10	1.38758	-0.289061	2.00405	0.15688	0.610891
WNT9B	1.38752	0.172542	3.62273	0.0569954	0.466865
ZNF518A	1.38733	3.74134	4.14993	0.0416362	0.424105
LOXL2	1.38727	1.40906	3.68925	0.0547641	0.464196
ARHGAP8	1.38543	2.93984	3.83347	0.0502387	0.455411
IWS1	1.38538	4.76935	6.53051	0.010604	0.235718
CSPP1	1.38426	4.18871	4.82784	0.0280037	0.362829
DUSP19	1.38386	1.17154	4.33945	0.037239	0.40606
CD82	1.38385	5.62705	3.03665	0.081404	0.520568
WFDC1	1.38314	1.45153	4.6978	0.0302013	0.378104
HNRNPUL2	1.38148	3.64602	4.29221	0.0382875	0.40926
NFE2L2	1.38137	7.84494	4.16412	0.041289	0.422576
IZUMO2	1.38083	1.11684	3.82982	0.0503483	0.45567
CCDC15	1.38004	1.72206	3.88587	0.048694	0.44988
TGIF2-C20orf24	1.37989	1.72171	2.31177	0.128398	0.58101
RGPD1	1.37973	2.21377	4.36337	0.0367197	0.404434
CH17-472G23.4	1.37937	0.962715	3.3174	0.0685501	0.492364
EIF4EP1	1.3788	0.78458	3.08335	0.0790975	0.517265
CCDC144A	1.3788	2.75839	3.05561	0.0804585	0.518976
ATP8B1	1.37848	0.487413	3.90654	0.0480984	0.447636
MDM4	1.37845	7.72916	3.12044	0.0773159	0.515291
COL5A3	1.37843	1.56358	1.89975	0.168106	0.61877
NUP153	1.37798	5.82889	4.81418	0.0282265	0.364853
SPDYE5	1.37773	2.28795	4.5327	0.0332531	0.387933
HNRNPLL	1.37771	4.55294	3.47795	0.0621918	0.477873
REXO1L1P	1.37764	1.22344	4.37226	0.0365285	0.403751
BLM	1.37712	3.12237	2.97092	0.0847736	0.523992
PGM2L1	1.37667	3.84283	3.60152	0.0577269	0.466964
CHP2	1.37596	0.335995	3.79893	0.0512853	0.456305
SMCHD1	1.37589	6.27719	4.87073	0.027316	0.359069
SH2B3	1.37588	5.77081	5.10523	0.0238538	0.34049
NPFFR1	1.37566	1.76545	5.11667	0.023697	0.339334
PGM3	1.37555	3.87902	4.75019	0.0292951	0.371792
DENND2A	1.37511	1.46954	4.54759	0.0329651	0.387757
GBP6	1.37477	0.946596	3.95127	0.046836	0.444096
FKTN	1.37228	2.12971	2.08481	0.148771	0.601782
NPR3	1.37188	-0.328811	1.95333	0.162228	0.616708
CLDN12	1.37127	-0.394048	2.40254	0.121138	0.571517
CREBBP	1.3707	4.48768	4.55294	0.0328623	0.387757
RPS6KA3	1.37059	2.24446	3.24611	0.071593	0.497728
DYNC1I1	1.37014	0.0096495	3.59305	0.0580216	0.466964
ZC3HAV1	1.37012	8.73832	4.68738	0.0303849	0.378104
RASGEF1B	1.36945	7.93692	2.48003	0.1153	0.567014
LCOR	1.36936	6.60135	5.24107	0.0220597	0.326914
TRPM7	1.36933	5.1886	4.69158	0.0303107	0.378104
DDX24	1.3692	7.86119	4.2256	0.0398186	0.416069
ZNF587B	1.36894	3.93461	4.45959	0.0347058	0.396151
ZNF702P	1.36875	1.55259	3.51433	0.0608401	0.47552
RP11-44M6.3	1.36817	0.131725	3.52605	0.0604115	0.473789
MASTL	1.36315	3.44669	3.48827	0.061805	0.477181
IL1B	1.3615	2.9989	1.31236	0.251967	0.687542
ATP1B2	1.3611	0.740101	4.43239	0.0352631	0.398279
PON2	1.35972	4.11306	4.61531	0.0316879	0.383019
CENPF	1.35771	2.53781	2.73819	0.0979757	0.545787
BRAF	1.35711	4.82247	4.08524	0.0432594	0.430465
RP11-452D12.1	1.35585	2.13967	1.70617	0.191484	0.639156
TPRG1	1.3555	3.09508	1.57216	0.209893	0.655158
FRAT1	1.3546	3.19847	3.00712	0.0828997	0.522282
KIF19	1.35393	2.86252	2.70599	0.0999718	0.55014
MYO15A	1.35349	1.63491	4.80201	0.0284266	0.365682
ARL13B	1.35339	3.37575	4.77813	0.0288233	0.368474
RP11-320L11.2	1.35311	0.483583	2.31018	0.128529	0.581044
PPWD1	1.35309	5.5723	5.85722	0.0155132	0.285171
SLC45A4	1.35278	1.24323	3.56654	0.0589552	0.469757
YTHDC1	1.35235	5.97799	3.94372	0.0470466	0.44557
STAU1	1.35068	6.90122	5.06813	0.0243697	0.345031
GOLGA8R	1.34933	1.31037	3.98272	0.0459694	0.44166
GALNT16	1.34843	1.54746	3.49359	0.0616068	0.477181
TRANK1	1.34821	4.79856	3.71652	0.0538766	0.46385
ZNF510	1.34803	3.12181	2.81897	0.093156	0.534796
WDR31	1.34656	1.30534	4.49095	0.0340746	0.39183
ASXL1	1.34473	3.50393	1.95934	0.161584	0.616708
RP11-974F13.5	1.34453	0.147712	3.69557	0.0545571	0.463872
SLC35E1	1.34452	5.24162	5.46709	0.0193778	0.308935
ZSWIM3	1.34334	2.7442	3.45461	0.0630755	0.47979
FOXO3	1.34325	6.32235	5.47504	0.0192899	0.308816
IFI44	1.34309	4.79252	2.24659	0.133909	0.588788
IFRD1	1.34297	7.61381	3.04017	0.0812275	0.520393
TMEM268	1.34179	3.55101	5.01493	0.0251297	0.348718
CEBPD	1.33909	5.97562	4.50735	0.0337494	0.390123
EIF5B	1.33902	5.77675	5.55018	0.0184788	0.303488
C1orf115	1.33871	0.0818265	0.939783	0.332334	0.7415
LSM14B	1.3386	0.613183	3.89058	0.0485577	0.449733
MXRA7	1.3386	3.75308	5.42802	0.0198162	0.312934
INTS6L	1.33719	4.55798	5.01525	0.025125	0.348718
DDX3X	1.33692	9.15688	3.64159	0.0563531	0.466168
KAT6A	1.33639	5.90777	4.68714	0.0303892	0.378104
RBAK	1.33611	2.68465	4.66271	0.0308245	0.380052
SCHIP1	1.33527	0.36812	3.44097	0.0635985	0.480768
DAND5	1.33433	0.473107	3.97019	0.0463126	0.442682
ZBED6	1.33251	4.99931	4.04365	0.0443378	0.435271
CCR7	1.33216	7.11482	2.95261	0.085739	0.523992
CEACAM22P	1.33185	0.732252	3.58297	0.0583746	0.46807
RAB31	1.33059	3.34917	1.78248	0.181846	0.629595
ANKRD52	1.3303	3.2233	4.23188	0.0396715	0.4153
MED26	1.32976	4.89843	3.67441	0.0552539	0.464404
ADAMTSL3	1.32929	3.59222	5.64353	0.0175199	0.299059
CNTRL	1.32927	4.97443	5.88018	0.0153123	0.283877
ADAMTS10	1.32871	4.3061	5.51892	0.0188118	0.304924
FAM118A	1.32866	4.92675	3.45035	0.0632382	0.480051
CCSAP	1.32849	2.94927	5.26655	0.0217391	0.3244
RP5-961K14.2	1.32666	0.532077	3.82926	0.0503653	0.45567
CTD-2062A1.2	1.32631	-0.0584504	3.20065	0.0736092	0.504212
ESCO1	1.32622	5.68594	5.31112	0.0211898	0.321345
ZCCHC11	1.3262	5.48276	4.7816	0.0287654	0.368408
PTBP2	1.3254	4.5704	3.92856	0.0474727	0.446157
RP11-330H6.5	1.32406	0.790761	2.51047	0.113092	0.565415
WNT2B	1.32083	1.17227	4.39627	0.0360176	0.401451
DAPK1	1.32024	1.59176	1.25949	0.261747	0.694205
FBXO27	1.32015	1.45292	3.74597	0.0529351	0.458962
DHX36	1.31997	5.75477	4.0978	0.0429391	0.429174
BRCA1	1.31947	1.69236	4.71394	0.0299189	0.375601
ARHGAP11B	1.31871	1.88026	3.64896	0.0561042	0.465645
ETF1	1.3184	6.97849	3.6699	0.0554035	0.464404
GDPD5	1.31734	3.45439	3.45787	0.0629512	0.479432
DAPP1	1.31714	4.15683	2.77803	0.0955654	0.539931
RWDD2A	1.31704	1.844	3.80873	0.0509861	0.45604
FOXL2NB	1.31648	0.744611	4.20537	0.0402962	0.418506
KLHL14	1.3154	-0.177044	0.811902	0.367559	0.759174
C1orf27	1.31532	4.17636	5.2534	0.0219039	0.325991
SAMD12	1.31325	3.80798	5.46603	0.0193896	0.308935
GS1-124K5.11	1.31322	3.43095	4.47359	0.0344226	0.393562
NXN	1.31235	-0.0883889	1.99013	0.158328	0.612881
CYP4F35P	1.31179	0.652366	2.62971	0.104881	0.556281
TRA2A	1.31118	7.66271	5.20796	0.0224837	0.329007
FAM200A	1.31109	3.17517	4.72938	0.0296516	0.373589
HYAL4	1.3099	0.509053	3.43206	0.0639421	0.480897
LLGL1	1.30981	0.930877	3.48097	0.0620782	0.477873
GNG4	1.30964	1.03255	3.69794	0.0544797	0.463872
VPS13C	1.30955	6.47727	5.63001	0.0176555	0.300208
VWA5B1	1.30952	0.281421	3.25245	0.0713169	0.497728
USP9X	1.30952	8.05783	5.16143	0.0230938	0.334777
TNFSF14	1.30858	5.40291	5.227	0.0222389	0.327679
SPDYE2	1.3085	3.09366	2.68924	0.101028	0.551631
NLN	1.30726	1.52578	2.36246	0.124286	0.578243
TMEM266	1.30677	1.33194	4.05567	0.0440234	0.433709
CNOT11	1.30648	5.07387	4.59482	0.0320686	0.38498
SMURF1	1.30622	2.73594	2.85136	0.0912964	0.532817
SATB2	1.30555	-0.134858	3.01407	0.082545	0.522282
IL7R	1.30411	6.4686	1.97171	0.160267	0.615599
OSBPL6	1.30386	0.601202	3.09331	0.0786148	0.516975
EFCAB13	1.30362	0.511173	2.65594	0.103164	0.552846
ZFP69B	1.30355	1.3883	3.99021	0.0457652	0.440913
SPSB1	1.30334	2.04554	3.51009	0.0609961	0.47552
LAX1	1.30304	6.0632	3.76739	0.052261	0.457407
KCTD9	1.30292	3.59963	3.69652	0.0545261	0.463872
MARK3	1.30229	6.34753	5.67289	0.017229	0.298039
HSPD1	1.30188	6.77792	4.67839	0.0305444	0.378784
CDH6	1.30062	0.80494	3.89456	0.0484426	0.449413
PRSS33	1.29978	-0.427281	1.37905	0.240262	0.678328
FBXW4	1.29892	4.21458	5.11345	0.023741	0.339574
EPHA4	1.29884	5.70559	3.46629	0.0626316	0.478564
DMPK	1.29864	1.75729	3.4901	0.0617369	0.477181
PPFIBP1	1.29854	1.70898	4.21712	0.0400181	0.417216
UPB1	1.29815	0.763379	3.88864	0.0486137	0.449733
VPS37B	1.29727	7.92491	3.97494	0.0461822	0.442183
TYW5	1.29727	4.14796	2.6611	0.10283	0.55233
LIPG	1.29684	1.51423	4.26573	0.0388885	0.411975
USP15	1.29603	6.71617	4.17393	0.0410504	0.42106
CYP4F11	1.29597	0.326467	2.91085	0.0879857	0.527375
TMEM150C	1.29573	0.513121	3.69478	0.0545831	0.463872
LINC00483	1.29513	0.369532	3.44228	0.063548	0.480768
PAXBP1	1.29507	4.48121	3.84831	0.0497961	0.454646
ERO1B	1.29501	4.79771	3.94117	0.047118	0.445944
TBC1D3L	1.29431	3.89562	4.58621	0.0322302	0.385749
KCNK6	1.29406	3.62117	4.03061	0.0446817	0.436499
TIAM2	1.29367	2.46301	5.01956	0.0250625	0.348718
CENPP	1.29347	2.78874	3.84344	0.0499409	0.454794
CH507-9B2.1	1.29159	0.453926	1.68082	0.194816	0.640969
TSPAN6	1.28993	-0.174977	2.5425	0.110819	0.564534
RP11-333E13.4	1.28819	-0.00785176	3.24709	0.0715503	0.497728
LMO7	1.28771	1.76375	3.40956	0.0648198	0.482678
BARX2	1.28724	-0.0231377	2.99109	0.0837236	0.522623
C20orf203	1.28665	-0.427617	1.83868	0.175106	0.624414
ARAP2	1.28634	7.3885	4.63751	0.0312804	0.382384
DDI2	1.28549	5.00797	2.3527	0.125067	0.578482
DENND3	1.28475	6.32582	4.29028	0.0383308	0.409397
OPA1	1.28379	4.70999	4.3985	0.0359705	0.401451
STBD1	1.28347	0.718522	2.28277	0.130818	0.583085
GNAO1	1.28245	0.573685	1.33629	0.247689	0.685244
RNF19A	1.28238	7.83758	3.58445	0.0583229	0.467924
C20orf144	1.28236	-0.0255577	1.79839	0.179907	0.629595
CXCR6	1.28164	3.02224	4.36845	0.0366104	0.404336
CCL16	1.28103	0.761125	3.68056	0.0550504	0.464404
RIMBP3	1.28089	0.547017	1.23815	0.265828	0.69768
PHLDA3	1.2808	0.606797	1.88176	0.170134	0.620133
AC108448.2	1.28072	-0.476296	1.99618	0.157696	0.612189
TLE3	1.28012	5.08977	3.21062	0.0731616	0.503
MAPT	1.27961	1.10962	4.10911	0.0426527	0.428262
ZNF283	1.27924	2.37868	4.56843	0.0325665	0.387701
NOD2	1.27915	1.24587	2.48944	0.114612	0.566957
ANKDD1A	1.27903	1.71413	3.40017	0.0651895	0.483153
RP11-295P9.13	1.27816	2.83284	3.43332	0.0638936	0.480897
RASSF8	1.27792	0.514315	2.95524	0.0855997	0.523992
SGSM2	1.27787	2.63518	2.58885	0.107618	0.559444
SAPCD2	1.27774	0.156923	2.86523	0.0905129	0.531202
MANEA	1.2776	3.35644	4.35756	0.036845	0.404686
RPS20P22	1.27715	0.317139	3.51892	0.0606718	0.474764
RIC3	1.27698	1.89672	1.74796	0.186134	0.63507
CLMN	1.27665	2.19488	2.07299	0.149928	0.602126
SNAPC1	1.27581	4.13697	3.55703	0.0592938	0.47045
ICAM4	1.27568	1.28807	2.90336	0.0883951	0.527375
PDE7A	1.27558	5.34358	4.43965	0.0351134	0.397083
MYADM	1.27543	9.08198	2.4124	0.120378	0.570969
CTCFL	1.27464	0.80031	3.96439	0.0464724	0.443116
SPDYE21P	1.27451	3.14738	5.03659	0.0248173	0.348541
SNTB2	1.27435	4.20619	3.32174	0.0683696	0.492364
CA2	1.27425	1.71063	1.40391	0.236071	0.674723
EEF1A1P32	1.27417	0.56987	1.72536	0.189004	0.638105
TOP1	1.27396	4.88625	4.11016	0.0426264	0.428262
LLNLF-187D8.1	1.27375	1.84212	2.80373	0.0940452	0.53714
ATRX	1.27357	6.82275	4.76895	0.0289775	0.369768
POGZ	1.27227	4.5553	4.48428	0.034208	0.392395
OR52I1	1.2722	0.776313	3.63835	0.0564629	0.466168
PCM1	1.27216	6.9207	4.8885	0.0270361	0.357793
AP4E1	1.27194	4.05975	4.33618	0.0373105	0.406282
CEP290	1.27141	2.71124	4.54443	0.033026	0.387757
SLC13A4	1.27071	0.315746	2.6215	0.105425	0.557453
PPARA	1.27047	3.61759	4.34557	0.0371054	0.404997
GTF2B	1.27027	7.43461	3.81206	0.0508849	0.45604
ESR1	1.26844	0.880816	0.732116	0.392198	0.770455
PPTC7	1.26799	4.47569	4.17883	0.040932	0.420768
FLJ42102	1.26776	0.112086	2.89011	0.0891251	0.528875
ZNF367	1.26756	1.31027	1.8698	0.171498	0.62117
SHISA9	1.26685	1.77542	3.60987	0.0574377	0.466964
GOLGB1	1.26611	6.14218	3.64492	0.0562406	0.465946
CTD-2192J16.17	1.26573	2.05061	3.04285	0.0810937	0.520393
IL17RD	1.26572	0.941081	3.2594	0.0710151	0.496928
FAM110D	1.26528	0.872315	3.48911	0.0617737	0.477181
ASTN2	1.26411	3.43975	4.35009	0.0370069	0.404997
POU5F1	1.26408	0.456261	3.2552	0.0711975	0.497728
NVL	1.26395	4.48349	5.00346	0.0252966	0.34965
ANKAR	1.26382	2.86574	2.33198	0.126741	0.579014
RPS6KA5	1.26373	5.07978	4.57261	0.032487	0.387419
USP36	1.26228	6.33963	2.99485	0.0835295	0.522282
CYP3A5	1.26203	3.25962	4.56106	0.0327069	0.387757
CDC14A	1.2611	3.59351	3.39984	0.0652028	0.483153
MSANTD2	1.26107	1.32865	3.5098	0.0610069	0.47552
LRRC2	1.26038	1.50306	3.63394	0.0566128	0.466512
TMEM263	1.259	6.1346	5.15666	0.0231573	0.335349
MAP1A	1.25893	1.74448	1.02072	0.312348	0.7277
SMARCAD1	1.25835	4.41011	4.65313	0.0309969	0.380578
SLC41A2	1.25802	2.434	0.997395	0.317942	0.732291
CSNK1D	1.25795	7.57367	3.99811	0.0455513	0.439458
HIST1H4F	1.25794	0.0959842	1.72231	0.189395	0.638105
SEC31B	1.25524	2.65602	3.11135	0.0777485	0.516552
SHC4	1.25508	-0.226174	2.74406	0.0976163	0.544654
ACSL1	1.25497	4.17577	3.14448	0.0761842	0.512545
FAM83G	1.25478	3.48888	2.33969	0.126114	0.578482
PKD1L2	1.25394	2.07598	4.41331	0.0356596	0.400812
PHLDB1	1.25347	2.2765	4.55454	0.0328316	0.387757
TMEM39A	1.25331	5.84311	3.49101	0.061703	0.477181
HHLA1	1.25315	0.232068	2.68594	0.101238	0.551631
MLXIP	1.25302	5.12167	4.61819	0.0316346	0.383019
PCYT1B	1.25248	-0.176783	2.46079	0.11672	0.567503
CUL2	1.25165	5.3016	4.58811	0.0321944	0.385749
TMPRSS11BNL	1.25164	-0.0134856	2.9615	0.0852686	0.523992
SLC9A4	1.2516	1.38992	3.60364	0.0576531	0.466964
C21orf91	1.25139	5.62088	3.9335	0.0473332	0.446157
E2F2	1.25087	1.73373	3.85437	0.0496166	0.454195
GRASP	1.25065	1.25413	1.47572	0.224446	0.665619
ARFGEF1	1.248	5.16806	4.53285	0.0332503	0.387933
TSSC2	1.24672	2.71654	3.52845	0.060324	0.473635
BTBD11	1.24662	2.81154	2.55466	0.109969	0.562962
CYP4F8	1.24651	0.923458	3.42802	0.064099	0.481087
THNSL1	1.24632	2.33591	2.27516	0.131462	0.584088
AQP3	1.24602	3.04762	2.63168	0.104751	0.556173
SDCBP	1.2454	8.34376	4.06078	0.0438903	0.433114
SULT1C2	1.24522	0.285375	3.36804	0.0664729	0.488126
BORCS7-ASMT	1.24398	2.15705	4.20614	0.0402779	0.418506
ROCK2	1.24398	3.74752	3.78328	0.051767	0.457346
BCL10	1.24354	2.7676	2.12036	0.145353	0.599905
ZC3H12B	1.24313	0.621441	3.02471	0.0820049	0.522282
ATL1	1.2422	2.02378	3.13371	0.0766889	0.513331
LILRA5	1.24208	0.74907	2.82327	0.0929069	0.534796
CENPN	1.24118	3.46475	2.56335	0.109366	0.561776
PAPD5	1.24105	5.3738	3.76423	0.05236	0.457413
CXorf65	1.24068	2.35191	1.78529	0.181501	0.629595
CDC34	1.24067	5.04977	4.0626	0.0438431	0.433114
CTD-3092A11.1	1.24063	3.50264	3.04114	0.081179	0.520393
SCRG1	1.24052	1.79134	3.64509	0.0562348	0.465946
INSL3	1.24039	0.741817	2.60002	0.106862	0.558308
CTB-134H23.3	1.23958	1.21581	3.1757	0.0747411	0.50699
CCDC138	1.23944	3.12788	3.3563	0.0669482	0.488961
MNDA	1.23901	2.25002	1.45433	0.227835	0.668468
RTP4	1.23823	4.20412	2.26562	0.132273	0.586167
SFPQ	1.23811	8.44139	3.79213	0.051494	0.456706
STX11	1.2379	6.35063	3.43302	0.0639051	0.480897
SLCO3A1	1.23565	5.32041	4.85461	0.0275723	0.359665
LRRC37A3	1.2356	2.17733	3.54217	0.0598271	0.472925
CNDP1	1.23533	1.14743	2.34539	0.125654	0.578482
SLIT3	1.23518	0.670617	2.90233	0.0884517	0.527461
NFASC	1.23503	-0.252223	2.49906	0.113914	0.565895
HIST1H3E	1.23488	0.976749	2.05063	0.152143	0.602643
SVIL	1.23367	4.51531	4.11753	0.0424409	0.427965
CCDC38	1.23304	0.374931	3.30962	0.0688755	0.492918
FNIP1	1.23302	5.61492	3.53964	0.0599185	0.473355
KIF1BP	1.23165	2.82789	3.47508	0.0622997	0.477873
OSGIN2	1.23146	4.14233	2.99894	0.0833188	0.522282
HELZ	1.23126	7.75384	3.50272	0.0612682	0.476758
SYNE2	1.23058	7.38351	5.32199	0.0210579	0.319878
TXNDC16	1.22994	4.47949	4.01389	0.045127	0.438395
SLC35D1	1.22932	5.80848	4.06813	0.0436997	0.433053
HTT	1.22902	4.83095	4.74184	0.0294376	0.372236
KAZN	1.22817	0.0655393	2.89822	0.0886775	0.527905
RP11-196G18.24	1.22779	2.91951	2.59607	0.107129	0.558746
HELLS	1.22746	3.43224	3.08531	0.0790021	0.517265
GNB1	1.22585	5.7505	4.29526	0.0382187	0.40926
RP11-124D2.7	1.22577	0.457597	3.02198	0.0821429	0.522282
SPR	1.22512	0.406517	1.15839	0.281799	0.707158
HIST1H1E	1.2249	4.16344	2.92775	0.0870689	0.525337
ATG14	1.22476	4.64666	3.76882	0.0522164	0.457346
TRIM56	1.22447	5.74784	4.44663	0.0349702	0.397025
FAM214A	1.22351	5.35029	3.73557	0.0532653	0.460995
FBXO11	1.22227	5.58248	4.64445	0.0311542	0.381502
CKB	1.22204	0.675116	1.05237	0.304961	0.723416
PRKD3	1.22185	5.21188	4.02166	0.0449196	0.437598
GTPBP1	1.22179	6.36516	3.09538	0.0785148	0.516975
PPP1R3D	1.2212	2.72552	2.40679	0.12081	0.571517
EBLN2	1.22109	1.68826	1.68834	0.193819	0.640394
PLEKHM2	1.22079	0.0603226	1.317	0.251131	0.686947
RCOR1	1.22065	3.32542	3.51158	0.0609412	0.47552
ADGRD2	1.22016	0.863472	3.67705	0.0551662	0.464404
PRRC2C	1.21967	7.27735	3.97579	0.0461588	0.442183
FAM57B	1.21786	0.661056	3.46086	0.0628377	0.479271
LDHAP7	1.21709	2.52532	3.45304	0.0631356	0.47979
PLEKHH3	1.21698	1.28295	3.52984	0.0602736	0.473635
SNX13	1.21487	5.01933	3.98758	0.0458367	0.441028
ARID4B	1.21431	7.35912	3.96217	0.0465338	0.443116
TMEM2	1.21409	7.05909	2.33086	0.126832	0.579014
PTPRZ1	1.21383	0.592899	1.4516	0.228271	0.669282
CEP135	1.21267	4.32116	4.53467	0.0332148	0.387933
CLCN3	1.21233	4.0471	4.08392	0.0432932	0.430465
DUSP18	1.21167	3.98832	4.67001	0.0306938	0.379527
RPL12P29	1.21125	-0.149057	1.47605	0.224394	0.665619
LINC00854	1.21007	1.89181	3.29381	0.0695416	0.492918
POMK	1.20965	1.33101	1.69709	0.192668	0.639503
FAM212B	1.20949	0.611786	2.95336	0.0856992	0.523992
EFCAB6	1.20911	1.84381	1.83961	0.174996	0.624414
PTK7	1.20892	2.13035	3.35734	0.0669061	0.488961
TRIT1	1.20869	2.45471	4.24801	0.0392964	0.413766
RARS	1.20861	5.1192	4.03293	0.0446203	0.436204
DYRK1A	1.2085	5.03549	2.47167	0.115915	0.567014
MCF2L2	1.20831	2.1168	2.97066	0.0847874	0.523992
AC007256.5	1.2075	-0.0195228	1.12144	0.289609	0.711035
ITGA11	1.20748	0.648447	2.70693	0.099913	0.55014
TCF7L1	1.20728	0.20562	2.76716	0.0962167	0.541534
IDO2	1.20592	1.04903	3.29884	0.0693288	0.492918
ACVRL1	1.20573	0.204356	3.05567	0.0804558	0.518976
AC145212.2	1.20469	2.27004	1.65994	0.197612	0.642895
TRPM6	1.20425	0.607152	2.98046	0.0842752	0.523899
S1PR3	1.20403	0.729051	3.18836	0.0741645	0.505782
FRK	1.20401	4.03019	4.52025	0.0334959	0.38902
PNMA2	1.20382	0.776977	3.31707	0.0685641	0.492364
ARID2	1.203	6.35672	3.99491	0.0456378	0.439989
ZNF267	1.20239	5.61081	2.74474	0.0975752	0.544642
SLC38A2	1.19958	9.12831	3.47132	0.0624416	0.477897
JMJD1C	1.19956	6.43526	4.67642	0.0305794	0.378784
SIPA1L1	1.19951	5.01119	4.202	0.0403764	0.418763
CCBE1	1.19886	1.58451	3.61163	0.0573769	0.466964
TMEM63B	1.19756	3.14783	3.41566	0.0645806	0.482244
SLC1A6	1.19678	1.21532	3.36905	0.0664319	0.488126
ZNF683	1.19639	5.57206	2.46941	0.116081	0.567014
SMG1	1.19633	6.69325	4.15928	0.041407	0.423164
ZNF587	1.19623	4.71867	4.88834	0.0270387	0.357793
HIST1H2BN	1.1954	3.66388	2.23786	0.134667	0.589143
CARMIL2	1.19523	1.99914	3.05882	0.0802999	0.518976
ZNF236	1.19488	4.41084	3.9621	0.0465357	0.443116
LRP2BP	1.19454	1.59754	3.95111	0.0468404	0.444096
RBM43	1.19453	3.03577	2.12186	0.145211	0.599905
ZNF716	1.19441	0.88033	3.23696	0.0719939	0.499084
CCDC66	1.19398	4.05523	4.57786	0.0323876	0.386767
REXO1	1.19375	3.47858	3.12421	0.0771373	0.515233
TAB3	1.19371	3.68642	4.05432	0.0440585	0.43375
P4HA2	1.19348	0.347745	2.43851	0.118388	0.568524
IPO7	1.19293	3.64228	4.09289	0.0430641	0.429717
NKRF	1.19268	3.15822	4.27632	0.0386469	0.410586
TMEM130	1.19253	0.324414	2.93692	0.0865757	0.524591
SLC51A	1.19252	1.35481	3.8412	0.0500078	0.454794
SLC47A1	1.19216	0.524546	2.90612	0.0882439	0.527375
ATP2A2	1.19182	4.22946	4.10907	0.0426538	0.428262
AL034550.1	1.19161	3.07164	0.50202	0.478614	0.81362
ZNF182	1.19101	2.75451	3.43743	0.0637349	0.480768
CACNB2	1.19026	2.12765	2.59919	0.106919	0.558392
SEC24A	1.18976	5.15103	3.14077	0.0763578	0.5129
VAV3	1.18958	5.40243	3.88872	0.0486115	0.449733
MS4A10	1.18882	0.655976	3.05272	0.080602	0.519005
PLEKHG1	1.18877	1.30068	1.78016	0.18213	0.62994
DIAPH3	1.18873	0.134334	2.86201	0.090694	0.531616
RABGAP1	1.18847	3.91557	4.40103	0.0359172	0.401451
PDE11A	1.18787	1.39778	3.55877	0.0592315	0.47045
RP4-800G7.2	1.1873	1.77257	2.62696	0.105063	0.556759
NCOR2	1.18695	3.46546	3.60971	0.0574432	0.466964
RSRP1	1.18617	7.81432	3.17057	0.0749763	0.507599
MYEOV	1.18604	0.113778	2.58879	0.107623	0.559444
ZNF93	1.18444	1.48823	3.65917	0.0557614	0.465032
NPIPB5	1.18234	5.55193	4.75176	0.0292684	0.371792
DTNA	1.18206	-0.0672394	2.52777	0.111858	0.56527
KCNJ6	1.18131	1.91577	3.48549	0.0619091	0.477487
SEC14L1P1	1.18101	1.2209	2.83158	0.0924276	0.534503
ZNF767P	1.1804	3.69567	3.62436	0.0569394	0.466865
CD83	1.1802	7.79018	1.19583	0.274156	0.702225
EIF4E3	1.17975	4.53098	4.5575	0.0327748	0.387757
RSC1A1	1.17972	2.73845	1.86677	0.171845	0.62117
RFTN2	1.1796	0.992947	2.79217	0.0947261	0.538208
CDH8	1.17924	0.787042	2.57706	0.108423	0.560295
NCOA5	1.17845	4.69828	4.57205	0.0324977	0.387419
NOCT	1.17832	3.74955	1.78894	0.181056	0.629595
ZFP42	1.17822	0.944108	3.07747	0.0793839	0.517367
KLHL32	1.17778	0.736069	0.994279	0.318699	0.732714
LYSMD3	1.1776	5.22152	4.47477	0.0343987	0.393562
ADGRA3	1.17715	1.1387	1.84131	0.174797	0.624414
CASP14	1.17591	0.108066	2.66173	0.102789	0.552321
GPR183	1.17585	8.27691	1.72183	0.189457	0.638105
RBPJ	1.17552	6.27836	2.93094	0.0868969	0.525111
NOS1	1.17513	1.10098	3.59143	0.0580781	0.466964
ZUFSP	1.1749	4.59447	3.92718	0.0475115	0.446157
VDR	1.17441	0.772861	1.84768	0.174053	0.623584
YTHDC2	1.1744	4.66327	3.98745	0.0458404	0.441028
SEC14L6	1.17398	1.2906	3.51006	0.0609974	0.47552
DNAJC18	1.17373	2.78017	2.04701	0.152506	0.602939
DUSP8P5	1.17368	1.42908	2.41459	0.120209	0.570969
PFKFB3	1.17341	4.85533	2.16977	0.140747	0.595295
SPEN	1.17321	5.14377	3.67023	0.0553924	0.464404
SPATS2L	1.17246	3.57358	2.73347	0.0982653	0.546178
TIPARP	1.17217	6.32308	1.85393	0.173327	0.622498
ANKRD18EP	1.17187	1.09538	2.15401	0.142198	0.596659
DISP2	1.17151	2.58589	4.29325	0.0382639	0.40926
RIMS2	1.17138	1.75296	3.01289	0.0826051	0.522282
NOTO	1.1711	0.437735	2.40688	0.120803	0.571517
TRIM25	1.17083	4.50846	2.72579	0.0987393	0.546639
DNAJB6	1.17058	8.46251	3.52257	0.0605386	0.474519
DCUN1D2	1.17045	3.37285	3.4231	0.0642903	0.481746
OLR1	1.17004	0.705668	1.58487	0.208061	0.653991
HIRA	1.16892	2.52706	2.3467	0.125549	0.578482
ASPA	1.16889	1.60035	3.39061	0.0655686	0.484894
ATG2A	1.16876	4.34637	2.99315	0.0836175	0.522282
CLEC7A	1.16873	1.80036	2.95897	0.0854024	0.523992
CNKSR3	1.16849	3.33246	3.67337	0.0552883	0.464404
UGGT2	1.16807	1.94145	2.18907	0.138993	0.59254
TBK1	1.16757	6.8401	4.06607	0.043753	0.433053
ZNF727	1.16702	-0.335047	0.674682	0.411424	0.780502
CXCL16	1.16688	2.80914	2.05092	0.152114	0.602643
KIF13B	1.16664	3.93117	3.26705	0.0706844	0.496545
GCNT3	1.16632	1.23621	3.19298	0.0739549	0.505613
FCGBP	1.16581	1.70899	1.35311	0.244735	0.682354
ZNF710	1.16568	1.68579	2.18572	0.139296	0.592953
GABRB3	1.16531	0.829082	3.01003	0.0827508	0.522282
CCDC186	1.16521	5.08713	4.14056	0.0418672	0.425376
KCNE3	1.16519	0.605931	1.92308	0.165518	0.616708
RP11-382D8.5	1.164	0.236165	2.44507	0.117895	0.567781
C3orf67	1.1638	0.0578712	2.18795	0.139094	0.59254
C3orf62	1.16363	3.09353	4.28773	0.0383883	0.409397
IGHV3-48	1.16289	1.41827	1.19844	0.273633	0.702225
VPS13A	1.16248	3.81461	2.69858	0.100438	0.551145
HES4	1.16129	2.14178	1.25944	0.261757	0.694205
RP11-756P10.3	1.16095	0.904509	2.95156	0.0857945	0.523992
DNAJC24	1.16081	3.41439	4.24077	0.0394644	0.414757
DGKB	1.16075	0.131856	2.27356	0.131597	0.58432
HTR7P1	1.16021	0.764937	2.57671	0.108447	0.560295
PRND	1.16016	0.660818	2.4055	0.12091	0.571517
CREG2	1.15957	0.585899	2.32929	0.12696	0.579014
RASGRP4	1.15911	0.316507	2.57378	0.108648	0.560647
VWA8	1.15904	3.62859	2.48959	0.114602	0.566957
PPP4R3A	1.15877	6.33562	3.87351	0.0490538	0.45044
FOXJ3	1.15869	5.90259	3.87645	0.0489679	0.450257
ESYT2	1.15855	6.92268	3.86611	0.0492706	0.451473
ALDH8A1	1.15826	0.377345	1.79881	0.179857	0.629595
RP11-2J18.1	1.15814	0.277193	1.929	0.164868	0.616708
ARHGEF7	1.15763	6.03568	3.21709	0.0728733	0.502624
MAST4	1.15673	2.73902	2.8601	0.0908017	0.531616
FAM83H-AS1	1.15669	1.16696	3.33909	0.0676522	0.489847
FUT2	1.15593	1.13597	2.86538	0.0905045	0.531202
IFT172	1.15494	2.58241	3.28017	0.0701215	0.495239
HMGXB4	1.15467	4.54822	3.21182	0.0731081	0.503
KLHL18	1.15433	4.82723	2.10391	0.146923	0.600799
TCEB1P33	1.15433	0.440398	2.88735	0.0892777	0.528875
APAF1	1.1543	4.01258	2.72775	0.0986183	0.546639
CD6	1.15333	6.87204	2.2239	0.13589	0.590606
ADNP	1.15257	4.80451	4.1795	0.0409158	0.420768
FAM83F	1.15112	1.83704	3.78381	0.0517509	0.457346
WHSC1L1	1.15053	7.18791	3.36382	0.0666433	0.488624
MASP1	1.15007	-0.030176	2.52001	0.11241	0.56527
KIF1B	1.15006	3.92089	2.32075	0.127658	0.579559
CA14	1.14935	0.856593	3.08357	0.0790866	0.517265
CCDC162P	1.14926	0.2877	1.58692	0.207766	0.653686
AZIN2	1.14876	2.4202	1.88187	0.170121	0.620133
SEMA4A	1.14849	3.19177	0.826095	0.363404	0.757829
ACACB	1.14832	2.41795	3.29856	0.0693408	0.492918
MOBP	1.14828	0.463704	2.26927	0.131962	0.585379
BHLHB9	1.148	1.34683	1.60355	0.205401	0.650942
CDK17	1.14749	7.81321	3.20603	0.0733673	0.503791
JAG1	1.14749	2.68407	1.64183	0.200075	0.644301
SPAG5	1.14671	1.31081	1.63253	0.201353	0.645936
ATAD2	1.14664	3.98119	3.42188	0.0643376	0.481842
PRKX	1.14663	7.3744	3.61667	0.0572031	0.466964
CSRNP2	1.14663	4.4414	2.99782	0.0833769	0.522282
RP11-568K15.1	1.1456	0.741806	3.07861	0.0793284	0.517265
RP11-1070B7.3	1.14467	1.49555	0.942804	0.331558	0.741042
TRAF3	1.14391	5.20922	2.22649	0.135662	0.590606
PER1	1.14332	6.34057	1.82862	0.17629	0.625234
SORT1	1.14237	1.78367	3.06632	0.0799302	0.517934
ANKRD62	1.14216	-0.0344954	2.4623	0.116608	0.567503
ZSWIM1	1.14197	1.71104	3.47231	0.0624042	0.477873
GSG1	1.14187	1.29984	3.40931	0.0648296	0.482678
ZNF674	1.14143	2.17398	3.36826	0.066464	0.488126
C8orf34	1.14043	0.655648	2.90775	0.088155	0.527375
RPS6KB1	1.13932	5.52816	3.77347	0.0520716	0.457346
RP11-96O20.4	1.13786	0.0270963	0.588561	0.442976	0.797143
TDRD12	1.13745	0.524879	1.92025	0.165829	0.616708
CDK12	1.13707	5.19756	3.29181	0.0696264	0.492918
RP11-229P13.2	1.13698	1.30893	2.99637	0.0834511	0.522282
ZNF761	1.13655	3.58704	3.77472	0.0520327	0.457346
INPP5A	1.13651	0.588126	1.19161	0.275005	0.702225
HBP1	1.13594	7.1572	3.07215	0.079644	0.517934
FBXO15	1.13565	2.09968	2.94924	0.0859182	0.523992
PIK3CB	1.1356	3.35822	3.43991	0.0636393	0.480768
EEF1A1P10	1.1352	0.316487	2.72673	0.0986813	0.546639
MRAS	1.13519	0.0344757	1.59785	0.206208	0.651822
TAF1L	1.1349	-0.122414	2.39757	0.121524	0.572452
NAMPTP1	1.13468	3.39743	2.22341	0.135932	0.590606
LIPT1	1.134	3.71913	3.20226	0.0735364	0.503961
VASH2	1.13363	0.463875	2.83909	0.0919963	0.533615
BTBD7P1	1.13311	1.00666	2.96097	0.0852965	0.523992
RP11-90O23.1	1.13255	0.90353	2.25349	0.133313	0.588569
NAA25	1.13234	5.31471	2.75739	0.096806	0.542736
MAATS1	1.13223	0.223535	1.25362	0.262863	0.695388
CHD4	1.13206	3.53616	2.70588	0.0999789	0.55014
USP32	1.13205	3.84345	4.01793	0.045019	0.438231
DCBLD2	1.13093	2.02573	2.2464	0.133926	0.588788
MON2	1.12966	6.07816	3.21824	0.0728219	0.502624
PARGP1	1.12962	1.95907	2.29728	0.1296	0.581896
FAM227A	1.12909	1.98338	3.38993	0.0655959	0.484894
TFPI	1.12897	2.983	3.59333	0.058012	0.466964
FAM13A	1.12844	2.60973	2.9456	0.0861116	0.524116
FBLIM1	1.1281	1.51024	3.45851	0.062927	0.479432
CYB5D1	1.1279	3.46877	3.43867	0.063687	0.480768
SLC30A1	1.12761	4.50762	3.75935	0.052513	0.457957
TNFSF4	1.12724	1.59727	2.16088	0.141564	0.595583
PCF11	1.12636	6.16228	3.48001	0.0621143	0.477873
CDK1	1.12618	0.916739	1.4475	0.228929	0.669742
STEAP4	1.12613	1.5516	2.18936	0.138967	0.59254
CASP3	1.12609	6.46824	3.53066	0.0602439	0.473635
RP11-730A19.5	1.12557	0.356746	1.77112	0.183244	0.630535
PDCD7	1.12556	3.7302	3.20941	0.073216	0.503
CFI	1.12527	0.51687	2.57679	0.108441	0.560295
WHSC1	1.12485	3.92427	3.70772	0.0541614	0.463872
XKR9	1.12476	1.34187	2.65079	0.103498	0.553306
NHSL2	1.12371	3.85263	3.49403	0.0615903	0.477181
UNC13C	1.12332	0.538562	2.9451	0.0861382	0.524116
NEB	1.12271	1.60308	2.24085	0.134407	0.588926
CEP95	1.12226	5.80828	3.75534	0.052639	0.458153
FITM2	1.12205	2.13528	2.40369	0.12105	0.571517
PPP5D1	1.12191	1.96907	3.26409	0.0708124	0.496545
AC015691.13	1.12158	-0.0466579	2.35964	0.124511	0.578482
SPDYE6	1.11992	1.56495	0.739725	0.389749	0.769357
ENAH	1.11978	2.10546	3.19175	0.0740107	0.505619
ADCY3	1.11912	1.46745	2.99799	0.0833676	0.522282
FUT6	1.1186	-0.00288154	2.37967	0.122924	0.576006
CHORDC1	1.11769	4.58612	3.81009	0.0509446	0.45604
KLC3	1.11748	0.407574	2.47918	0.115362	0.567014
STMND1	1.11746	0.407318	2.50698	0.113343	0.5657
TTC7A	1.11565	5.63833	2.16558	0.141131	0.595295
STK33	1.1156	1.71882	2.2254	0.135757	0.590606
KCNK3	1.11435	0.545697	2.62063	0.105483	0.557453
GUSBP2	1.11334	3.47387	2.85778	0.090933	0.531807
FLCN	1.11324	4.29732	3.17898	0.0745915	0.506706
UVRAG	1.11318	5.44261	4.01686	0.0450474	0.438231
AL589743.1	1.11296	1.07295	2.65533	0.103203	0.552848
HERC2P8	1.11285	1.02055	2.55901	0.109667	0.562203
WDR97	1.11271	0.501915	1.88753	0.169481	0.620133
CHODL	1.11181	0.442059	1.08993	0.296487	0.717821
FAM53C	1.1116	8.00431	2.09364	0.147913	0.601782
HS6ST1	1.11156	2.63605	1.83603	0.175417	0.625017
RP11-192H23.4	1.11081	1.99285	2.48492	0.114942	0.566993
NAMPT	1.11019	6.11975	2.30071	0.129315	0.581896
ITGA5	1.10943	7.33965	3.59536	0.0579412	0.466964
NIN	1.10936	5.72227	3.341	0.0675735	0.489847
S1PR2	1.10934	5.54753	3.26593	0.0707329	0.496545
IFIH1	1.10931	3.91747	1.79155	0.180738	0.629595
C12orf50	1.10928	1.82268	3.5529	0.0594414	0.470676
B3GNT5	1.10923	1.40119	1.77605	0.182635	0.63046
STARD8	1.1075	0.636916	2.35026	0.125262	0.578482
ZNF714	1.10703	3.63125	3.17103	0.0749552	0.507599
CASP8	1.10634	7.58072	3.78983	0.0515649	0.456763
RTN2	1.10627	-0.128012	1.05022	0.305456	0.723416
SQLE	1.10613	4.66977	4.09838	0.0429242	0.429174
RLIM	1.10576	6.78262	2.46035	0.116753	0.567503
SENP6	1.10391	5.87348	4.08906	0.0431616	0.430383
SLC52A1	1.10342	0.570435	2.673	0.102063	0.552218
NXNL2	1.10327	0.41017	2.60354	0.106625	0.557905
HERC1	1.10322	6.22347	3.05442	0.0805179	0.518976
SLC24A4	1.10265	1.87028	2.58136	0.108129	0.560295
ZNF470	1.1026	2.47359	2.21592	0.136594	0.59123
SAPCD1	1.10243	0.83688	2.06089	0.151122	0.602268
CACNA1A	1.10215	3.91115	3.92883	0.0474648	0.446157
PYGL	1.10141	1.27523	1.9392	0.163756	0.616708
GPR22	1.10092	1.37579	1.65427	0.198378	0.643169
ERICH3	1.10036	-0.25512	1.63757	0.200659	0.645141
TMEM245	1.10005	4.97818	3.27839	0.0701977	0.49543
CCSER2	1.1	7.51349	2.70719	0.0998969	0.55014
FAM83D	1.09963	1.81321	1.6846	0.194314	0.640829
TOP2A	1.09927	0.841914	1.59888	0.206061	0.651766
ZNF777	1.09735	0.188452	1.30671	0.252992	0.688949
DOCK5	1.09699	4.60575	3.0663	0.0799314	0.517934
C6orf141	1.09683	0.670082	2.51218	0.112969	0.565415
CLK4	1.0966	5.91823	3.82125	0.0506063	0.45604
CHUK	1.09653	5.36747	3.69727	0.0545016	0.463872
ADIPOQ	1.09635	-0.0381064	2.10998	0.146341	0.600292
SYAP1	1.09595	7.16514	2.59582	0.107146	0.558746
ERVW-1	1.09565	1.81054	2.91545	0.0877347	0.527375
ZNF222	1.09545	2.95329	3.48227	0.0620297	0.477873
PPP1R16B	1.09537	7.28969	2.5178	0.112568	0.56527
RPS2P5	1.09534	6.98828	1.08488	0.297608	0.718904
KALRN	1.09507	2.6804	2.70358	0.100123	0.550365
PCDHA10	1.09491	0.428612	2.42698	0.119263	0.569004
SPDYE2B	1.09471	1.5846	1.32043	0.250514	0.686906
NBPF19	1.09463	4.77542	3.84953	0.04976	0.454614
BTN2A3P	1.09441	1.33152	1.89659	0.16846	0.618968
PLEKHA8	1.0943	2.46848	1.28097	0.257719	0.691478
PPP2R2A	1.09419	5.57747	3.74715	0.0528975	0.458962
KCNH8	1.09412	0.831143	1.69555	0.192871	0.639848
SLC23A2	1.09373	3.93744	2.43436	0.118703	0.568745
TSHZ2	1.09366	-0.10731	2.0344	0.153775	0.605346
CTD-2583A14.10	1.0929	-0.130161	2.23341	0.135056	0.590074
LILRB4	1.09272	1.04855	0.801923	0.370519	0.76101
HIVEP2	1.09231	4.45128	2.88788	0.0892486	0.528875
CUZD1	1.09194	0.611731	0.533098	0.465307	0.806878
GALNT7	1.09169	3.9324	3.41442	0.0646292	0.482244
SLC6A1	1.09143	-0.0114213	2.11692	0.145679	0.599905
YAF2	1.09043	6.10297	2.66721	0.102435	0.552218
HERC2P5	1.08982	1.00652	2.47052	0.115999	0.567014
UAP1	1.08979	7.2195	3.33394	0.067864	0.490563
CCDC81	1.08946	0.823939	2.53094	0.111634	0.56527
RP3-370M22.8	1.08917	0.064127	1.55835	0.211906	0.657089
SEC14L2	1.08898	2.90928	2.7854	0.0951267	0.539167
CEP19	1.08884	3.0652	3.18578	0.0742814	0.506085
OR7D2	1.08879	0.951766	0.952271	0.329142	0.739966
TGFB1I1	1.08866	0.322712	1.90617	0.16739	0.6177
TEX14	1.08811	-0.220583	1.06607	0.301835	0.721633
GGH	1.08792	2.33979	2.39033	0.122088	0.573856
KLHL33	1.08727	1.10711	2.145	0.143035	0.597724
CHRNB4	1.08707	-0.231894	1.88898	0.169318	0.620133
PEBP1P3	1.08515	1.99733	2.98264	0.0841619	0.52371
RAB30	1.0844	4.80713	1.47554	0.224474	0.665619
RP11-153M7.3	1.08401	1.86591	3.23346	0.0721479	0.499596
CCNH	1.08349	7.33759	2.23258	0.135128	0.590074
NBEAL2	1.08312	5.7492	3.53879	0.0599492	0.473355
C16orf72	1.08271	7.33058	3.17329	0.0748516	0.507247
FGFR1OP	1.08231	4.37605	2.66269	0.102727	0.552218
GFI1B	1.08196	0.60612	1.99164	0.158169	0.612881
UPK3BL	1.08173	4.36426	3.85158	0.049699	0.454354
RP11-124L9.2	1.0817	4.22789	3.3014	0.0692208	0.492918
LARGE1	1.08093	1.38574	1.91101	0.166851	0.617426
FADD	1.08072	4.57776	3.37558	0.0661695	0.487454
PNPLA8	1.08063	6.32641	3.06573	0.0799592	0.517934
RUNDC3B	1.07992	0.497939	1.29781	0.254614	0.68964
MGP	1.0797	0.322252	2.28985	0.130223	0.581896
CHD2	1.07943	7.40815	3.43623	0.063781	0.480768
B4GALT5	1.07892	2.99646	3.01442	0.0825268	0.522282
WDR26	1.07891	5.251	2.65933	0.102944	0.552687
CCNT1	1.0789	6.12257	2.66264	0.10273	0.552218
PCDHB11	1.07876	0.103455	2.16618	0.141076	0.595295
APC	1.07799	4.70357	3.71524	0.0539178	0.46385
AFF4	1.07781	5.57262	2.88515	0.0893998	0.528875
OR6J1	1.07776	1.54321	2.96515	0.0850766	0.523992
CD3EAP	1.07749	1.98073	3.03883	0.0812943	0.520568
TRAF4	1.07746	4.37298	2.74867	0.0973356	0.544642
DCDC1	1.07692	0.394374	2.2188	0.136339	0.59123
PIK3CA	1.07643	3.51411	2.15902	0.141735	0.595583
CCDC40	1.07632	1.14469	2.2849	0.130639	0.582796
GVQW1	1.07613	0.564886	1.33185	0.248476	0.686073
CNTNAP1	1.07599	-0.227128	1.99032	0.158308	0.612881
AKAP17A	1.07553	6.37535	3.18957	0.0741097	0.505718
ZNF788	1.07505	2.01162	1.90719	0.167275	0.617441
OFD1	1.07465	5.7147	3.67337	0.0552882	0.464404
ZNF160	1.07455	4.76196	3.70097	0.0543809	0.463872
TNKS2	1.07364	6.9065	3.27027	0.0705462	0.496321
CTC-281F24.3	1.07349	0.532418	2.66674	0.102466	0.552218
ZNF774	1.07308	1.88157	3.37123	0.0663442	0.488126
CDC42EP4	1.07293	1.14455	0.693133	0.405101	0.776685
GTF2IRD1	1.07153	0.736169	2.70188	0.10023	0.550438
C12orf65	1.07138	5.25007	3.96103	0.0465653	0.443116
RBFOX3	1.07117	0.761125	2.29401	0.129874	0.581896
MFN1	1.07043	4.1231	3.26331	0.0708461	0.496545
GFAP	1.0698	0.632194	2.44551	0.117862	0.567781
UTP11	1.06905	5.54266	3.70504	0.0542485	0.463872
CX3CL1	1.06891	0.529092	2.60259	0.106689	0.558031
COL1A1	1.06887	-0.0279076	1.96485	0.160996	0.616708
PLPP6	1.06876	2.54341	1.77357	0.182941	0.630508
ARNTL	1.06837	6.49539	3.05356	0.0805602	0.518976
RP4-742C19.12	1.06812	4.19434	2.61903	0.105589	0.557453
HUWE1	1.0672	6.40649	3.95044	0.0468592	0.444096
LRRC8B	1.06512	2.50748	0.968031	0.325172	0.738714
GOLGA2P5	1.06459	1.86287	2.8045	0.0940002	0.53714
FAM153B	1.06433	1.0061	2.86377	0.0905952	0.53139
PPIG	1.06403	6.04565	3.4536	0.0631143	0.47979
OSR2	1.06302	2.00916	0.628991	0.427726	0.788882
CRACR2B	1.06266	1.9098	1.4712	0.225157	0.666353
MUC20	1.06254	0.537424	1.79743	0.180023	0.629595
NFAM1	1.06242	1.46433	1.69909	0.192406	0.639156
PRR12	1.06205	1.31396	1.78818	0.181148	0.629595
LUZP1	1.06131	5.45684	2.05979	0.151231	0.602268
ANKRD20A5P	1.06048	2.0468	1.22237	0.268896	0.700202
SLC28A2	1.06039	0.981323	2.60544	0.106498	0.557905
RYR1	1.06023	1.50928	0.441598	0.506352	0.828994
TRIM23	1.06	3.28547	1.91009	0.166953	0.617426
ARHGEF4	1.05993	-0.0278558	2.00057	0.15724	0.611405
IKBIP	1.05993	4.38395	2.73428	0.098216	0.546178
TMC7	1.05965	0.679505	2.57007	0.108903	0.561196
CROCC	1.05939	3.15848	2.89146	0.0890503	0.528875
LOXL3	1.05895	0.428679	2.07199	0.150026	0.602173
DEPDC5	1.05816	3.18788	2.68673	0.101187	0.551631
AARD	1.05739	0.696104	1.74102	0.18701	0.635376
IFFO2	1.05729	4.07027	1.93828	0.163855	0.616708
HIVEP1	1.0569	3.94242	2.32203	0.127554	0.579559
WIPF3	1.05651	0.3069	1.92041	0.165811	0.616708
PPIF	1.05631	5.68639	1.97042	0.160403	0.615676
ZNF383	1.05624	4.67466	2.93057	0.0869169	0.525111
MED13L	1.05615	3.02124	2.74833	0.0973558	0.544642
CHD8	1.05597	4.61666	3.16923	0.075038	0.507606
ACIN1	1.05532	5.12946	3.82199	0.050584	0.45604
SLC22A5	1.05529	2.66095	1.80126	0.17956	0.629595
TOB1	1.05418	7.54873	1.96217	0.161282	0.616708
HK2	1.054	1.00818	0.559493	0.454464	0.802554
TCERG1	1.05376	6.47115	2.77412	0.0957993	0.540565
ZCCHC8	1.05259	4.80152	2.8277	0.092651	0.534687
DDHD1	1.05227	6.13362	3.76965	0.0521906	0.457346
LUC7L2	1.05219	6.45575	3.24517	0.0716341	0.497766
FAM222B	1.05185	4.96777	3.75654	0.0526012	0.458153
SLC5A3	1.0518	4.73282	3.32554	0.0682117	0.491857
AKT3	1.05134	4.37228	3.61315	0.0573244	0.466964
BRD7	1.0505	6.07362	2.7808	0.0954005	0.539842
RP11-1016B18.1	1.04998	0.292573	2.17452	0.140313	0.59459
PSMD5	1.04959	5.60725	3.47412	0.0623358	0.477873
AP1S3	1.04933	2.87892	2.0557	0.151637	0.602268
MMRN2	1.04932	0.296744	0.821982	0.364601	0.758224
NUDT4P2	1.04925	1.2474	1.30503	0.253296	0.689145
ZNF681	1.04915	1.99309	2.47654	0.115556	0.567014
CNOT2	1.04808	7.71091	2.73311	0.0982879	0.546178
KMT5C	1.04796	3.4765	2.06621	0.150596	0.602268
ATP10B	1.04771	0.884623	2.68359	0.101387	0.551712
RPAP2	1.04714	6.45814	3.51242	0.0609104	0.47552
BTBD10	1.04705	4.89664	2.1594	0.1417	0.595583
RP1-130L23.1	1.04612	-0.192791	1.4344	0.231048	0.670282
NTRK3	1.04599	-0.0202544	2.11097	0.146247	0.600292
CMIP	1.04573	1.83507	2.07208	0.150016	0.602173
LRRC49	1.04521	0.493648	2.10382	0.146932	0.600799
BTBD2	1.04515	3.21083	2.88443	0.0894399	0.528875
SMC4	1.04514	4.09373	2.704	0.100097	0.550365
GPR37L1	1.04489	1.31819	2.55464	0.109971	0.562962
FBXO38	1.04463	5.50669	3.83182	0.0502883	0.455565
CNOT4	1.04427	5.84604	3.3097	0.068872	0.492918
ADAMTS4	1.04404	2.21459	3.08784	0.0788795	0.516975
DDX58	1.0432	6.0357	3.08939	0.0788042	0.516975
CCT6P3	1.04305	3.67282	3.07544	0.0794833	0.517531
TRIM72	1.0428	3.02058	3.36195	0.066719	0.488923
ABCA9	1.04177	1.1955	2.91155	0.0879471	0.527375
CBWD1	1.0415	4.39977	2.13975	0.143525	0.598557
CDC37L1	1.04053	4.91512	2.80282	0.0940987	0.53714
CSF2RA	1.04035	2.26769	2.15181	0.142402	0.596659
NASP	1.04003	6.84697	3.08793	0.0788752	0.516975
HECTD4	1.03993	4.23829	3.55552	0.0593478	0.47045
ATP1A4	1.03936	0.834843	2.29025	0.130189	0.581896
FADS3	1.03923	3.45904	1.70569	0.191546	0.639156
CYP27C1	1.03891	1.29393	2.85601	0.0910328	0.53198
OSBP	1.03785	4.18657	2.95538	0.085592	0.523992
MBOAT2	1.03708	1.98855	1.24641	0.26424	0.696653
HAMP	1.03648	1.58401	2.88905	0.0891836	0.528875
ARHGEF28	1.03646	1.0376	1.04233	0.30728	0.723622
BNIP3P28	1.03601	0.207628	2.17181	0.14056	0.595154
PDE4C	1.03492	1.64907	2.67351	0.102031	0.552218
SLC14A2	1.03463	0.0930792	1.84971	0.173817	0.623133
CCDC80	1.03454	1.82579	2.3713	0.123584	0.577089
RAPGEF2	1.03444	2.20712	1.15954	0.28156	0.707092
FLRT2	1.03422	2.12152	2.82977	0.0925314	0.534522
KTN1	1.03421	6.46386	3.31225	0.0687653	0.492918
C3orf70	1.03412	0.219204	2.16467	0.141215	0.595295
RP11-307A17.2	1.03383	2.27652	2.97172	0.0847317	0.523992
IGFL4	1.03267	0.189781	1.95303	0.162261	0.616708
AC145212.1	1.03191	1.43149	1.29524	0.255085	0.689695
LDHAL6CP	1.03162	0.380535	2.143	0.143221	0.597898
ICAM1	1.03161	8.17235	1.80506	0.179101	0.628749
OSCAR	1.0315	0.385274	1.34709	0.245788	0.68269
MAP2K7	1.03149	4.51947	2.61718	0.105712	0.557598
DNAJC27	1.03097	3.42092	2.30078	0.129309	0.581896
FRRS1	1.03004	0.643592	2.47008	0.116032	0.567014
CCDC158	1.02859	0.705791	2.21333	0.136823	0.59123
WHAMMP2	1.02831	4.6992	3.46363	0.0627324	0.47881
LAP3	1.02803	7.06071	2.46278	0.116573	0.567503
CDHR4	1.02756	0.553145	2.01542	0.155708	0.608632
GNL3	1.02721	6.15767	2.3768	0.123149	0.576514
USF1	1.02712	5.13749	2.6194	0.105565	0.557453
TBL1XR1	1.02711	6.33767	2.84376	0.0917296	0.533615
HNRNPA1L2	1.02682	3.06294	2.32587	0.127239	0.57934
GALNTL6	1.02681	-0.314054	0.490782	0.483579	0.817283
PAPD4	1.02633	7.01969	2.92592	0.0871674	0.52564
KRAS	1.02584	6.32397	3.58058	0.0584586	0.468205
LATS2	1.0254	4.25051	2.93292	0.0867904	0.524954
KIAA1549	1.02503	0.133628	2.05814	0.151395	0.602268
EPHX4	1.02488	2.55894	2.24381	0.13415	0.588788
ATP1B4	1.02436	0.0267448	1.67422	0.195694	0.640985
KIF20B	1.02423	3.63466	2.09183	0.148089	0.601782
PLD2	1.02406	1.99651	1.1835	0.276644	0.70435
KAT2B	1.02393	4.44468	3.0509	0.0806925	0.519078
DNM1	1.02303	0.457001	1.97495	0.159923	0.615103
ZBTB43	1.02295	5.66912	2.73638	0.0980865	0.545968
MORN4	1.02259	0.74529	2.05609	0.151599	0.602268
RSRC2	1.02183	6.96526	2.46781	0.1162	0.567383
ANKLE1	1.02171	1.56339	2.41144	0.120452	0.570969
HIPK1	1.02137	6.72512	2.87693	0.0898574	0.52951
HMGB1P39	1.02099	1.4701	2.86616	0.0904604	0.531202
DEPTOR	1.02088	1.17817	0.477768	0.489435	0.819639
KIF24	1.02072	-0.0376215	1.38412	0.2394	0.677276
CFAP69	1.0207	1.2542	2.39764	0.121518	0.572452
ZC2HC1C	1.02049	1.16053	0.749479	0.386641	0.768662
NEK1	1.02004	4.76255	2.59104	0.10747	0.559389
BOD1L1	1.01915	4.60171	3.43524	0.0638194	0.480798
MYZAP	1.01891	0.019643	0.674147	0.41161	0.780502
C3orf58	1.01866	5.69768	2.96331	0.0851734	0.523992
SYDE2	1.01838	-0.0165738	1.8996	0.168123	0.61877
TSSK6	1.01798	0.885784	2.04801	0.152405	0.602775
PARD6B	1.01783	3.92466	3.12069	0.0773038	0.515291
FRS2	1.01747	4.29607	2.37478	0.123309	0.576873
FGD6	1.0166	0.844341	1.30823	0.252716	0.688949
SDHAP3	1.01596	1.15202	2.60885	0.106269	0.557905
ELMSAN1	1.01592	6.81772	2.82136	0.0930178	0.534796
CHPT1	1.0158	4.46325	2.29518	0.129776	0.581896
CLK2	1.01542	4.15288	2.59447	0.107237	0.558938
RBMS1	1.01526	6.77244	3.42478	0.0642248	0.481514
GORAB	1.01519	3.55888	2.32345	0.127437	0.579487
ZNF8	1.01515	3.33263	3.08143	0.0791909	0.517265
AP000347.4	1.01396	1.46625	2.07548	0.149683	0.602126
ZNF124	1.01394	3.34427	2.44377	0.117992	0.567781
LMNB1	1.01385	3.88028	1.30917	0.252545	0.688848
ANKRD26	1.01362	3.12126	2.96237	0.0852228	0.523992
SLC34A2	1.01279	0.135889	2.0697	0.150251	0.602268
SDPR	1.01246	2.30803	0.82132	0.364795	0.758382
MAT2A	1.01208	8.20841	2.51883	0.112494	0.56527
NPHP3-ACAD11	1.01205	0.277252	1.68113	0.194774	0.640969
RP11-632K20.2	1.01197	0.357504	0.409975	0.521982	0.836038
ANKRD28	1.01163	5.40198	2.53301	0.111488	0.56527
ENPP1	1.0115	1.08695	2.16595	0.141098	0.595295
HOOK1	1.01146	1.60222	0.68373	0.408305	0.778255
ARRDC5	1.01101	1.84937	2.03468	0.153746	0.605346
ATL2	1.01061	3.82841	2.93474	0.0866927	0.524591
RP5-1000K24.2	1.01055	2.3222	2.25786	0.132937	0.587652
IRS2	1.01043	3.67781	1.53188	0.215831	0.660311
UTP14A	1.01011	4.02399	2.9697	0.0848378	0.523992
BACH2	1.00991	3.81197	1.86746	0.171766	0.62117
PIK3R1	1.00972	7.35473	2.43078	0.118974	0.568953
FAM98B	1.00961	2.88395	2.55851	0.109702	0.562203
SKIL	1.00889	7.40451	1.70489	0.19165	0.639156
DMXL2	1.00807	0.895067	2.00604	0.156673	0.610427
ZNFX1	1.00752	6.65928	2.21673	0.136522	0.59123
ZNF546	1.00742	1.53107	2.08935	0.148329	0.601782
SREBF1	1.00688	4.75832	2.10081	0.147221	0.600939
HNRNPD	1.00684	7.10037	3.00954	0.0827756	0.522282
ZNF826P	1.00628	1.66629	2.58777	0.107692	0.559444
IL15	1.00625	4.0487	2.90641	0.0882281	0.527375
MARVELD3	1.00565	0.961218	2.44447	0.11794	0.567781
NXF1	1.00395	7.49535	2.84161	0.0918522	0.533615
WNK1	1.00352	5.31419	3.18148	0.0744774	0.506475
PROM2	1.00306	0.645026	1.94713	0.162896	0.616708
MECP2	1.00278	5.43947	3.33024	0.068017	0.491024
CFP	1.00274	2.38645	1.20099	0.273123	0.702225
SHF	1.00241	2.17367	1.41652	0.233976	0.672798
BRF1	1.00213	5.73816	2.9506	0.0858455	0.523992
MBOAT4	1.00207	1.16867	1.57581	0.209366	0.654705
CCDC117	1.00206	5.82108	3.13401	0.0766751	0.513331
CEACAM19	1.00175	1.39269	1.8558	0.17311	0.622037
PZP	1.00175	1.84097	1.50796	0.219451	0.662858
CARM1	1.00164	1.91498	2.69312	0.100782	0.551631
RNF187	1.00159	3.26785	1.10499	0.293173	0.714009
RP11-648O15.1	1.00149	0.533171	2.28807	0.130372	0.582211
POLR3F	1.00143	3.65571	2.25065	0.133558	0.588637
DENND2C	1.00085	2.22218	3.09456	0.0785542	0.516975
CCDC144B	1.00013	3.94916	2.25044	0.133576	0.588637
ARHGAP11A	0.999089	2.78657	1.99567	0.157749	0.612227
PKN3	0.999078	1.18039	1.46246	0.226538	0.667679
RBM4B	0.997692	4.42706	2.79827	0.094366	0.537474
GKAP1	0.997572	2.99291	2.57205	0.108766	0.560909
AGAP4	0.996643	1.89312	2.32632	0.127202	0.57934
CPEB2	0.996514	2.09549	1.71733	0.190037	0.638448
OSBPL8	0.996451	6.13849	2.68608	0.101228	0.551631
AMPD2	0.996227	5.24113	2.51748	0.11259	0.56527
FGF13	0.996002	2.41952	3.08008	0.0792565	0.517265
MIP	0.995901	-0.12025	0.969709	0.324753	0.738453
LMBR1L	0.995788	5.51756	2.78195	0.0953321	0.539674
TCAP	0.995664	0.271562	0.827484	0.363001	0.757829
CCNE1	0.995034	-0.135332	0.680944	0.409262	0.779581
ZNF550	0.993669	3.51701	2.54487	0.110653	0.564051
STK38L	0.993367	4.90773	2.28483	0.130645	0.582796
TTLL9	0.993062	-0.0472137	1.59902	0.206042	0.651766
AFAP1L1	0.992965	-0.193535	0.771155	0.37986	0.765279
UHRF2	0.992522	5.20611	2.18421	0.139433	0.593016
NEU1	0.992182	7.32351	2.12931	0.144505	0.599629
SKA1	0.991676	1.85189	2.68826	0.10109	0.551631
NSF	0.99157	5.35614	2.92325	0.0873119	0.526205
CTDSPL2	0.991555	6.0478	2.38617	0.122413	0.575188
FAR1	0.991323	5.48646	3.0265	0.0819147	0.522282
[truncated: 11,961 more rows]

## Sheet: CD49P_vs_CD49N
Genes	logFC	logCPM	LR	PValue	FDR
MS4A14	9.66335	2.56255	49.7689	1.73e-12	2.5e-08
SLC18B1	8.91351	1.89311	32.8577	9.92e-09	8.43e-06
LILRA3	8.79551	1.79388	31.8507	1.66e-08	1.34e-05
HHIPL2	8.70821	1.81806	27.9575	1.24e-07	5.43e-05
S100Z	8.28629	1.28802	21.8995	2.87e-06	0.000539126
RHEBP2	7.65578	0.779837	24.4308	7.7e-07	0.000231195
IGHV3-43	7.49991	2.58557	25.7786	3.83e-07	0.00013216
FAM133DP	7.39973	0.600682	20.3997	6.28e-06	0.000932443
RGPD4	7.09532	0.192203	23.387	1.32e-06	0.00031903
ZCWPW2	6.98659	0.155923	20.9725	4.66e-06	0.000748956
EBI3	6.9106	0.159971	19.0132	1.3e-05	0.00165997
GPR162	6.61426	-0.0992928	17.6658	2.63e-05	0.00275697
FOLR3	6.59701	-0.147352	16.8756	3.99e-05	0.00376911
HAUS6P1	6.53726	-0.23557	17.2876	3.21e-05	0.00317497
KLF3P1	6.32774	-0.340865	15.9881	6.37e-05	0.00554834
CD300E	6.18511	4.51315	34.4829	4.3e-09	4.44e-06
TEX12	6.17554	1.11686	22.8949	1.71e-06	0.000368997
CDC42P5	6.17464	-0.436204	15.2057	9.64e-05	0.00765429
TMEM176A	6.02819	3.50383	38.728	4.87e-10	1.01e-06
VCAN	5.96793	6.63613	11.3364	0.000760008	0.0366045
CLEC1B	5.89291	2.10833	20.8665	4.92e-06	0.000748956
CH17-39B16.1	5.64194	-0.789119	12.356	0.000439569	0.0252037
ABHD17AP4	5.58257	-0.828164	12.0494	0.000518087	0.0284322
MS4A6A	5.43506	5.78243	15.0401	0.00010525	0.00813236
TREML1	5.3316	1.98406	13.2892	0.000266941	0.0171423
VMO1	5.30052	1.48764	16.5017	4.86e-05	0.00441706
MYCL	5.19395	1.70916	19.1364	1.22e-05	0.0015842
TMEM176B	5.12429	3.05303	22.3008	2.33e-06	0.000474394
SIGLEC6	5.04649	2.93721	14.9022	0.000113233	0.00856601
CHST15	4.99413	3.14517	24.4435	7.65e-07	0.000231195
IGHG2	4.92654	4.9479	12.7369	0.000358503	0.0217579
EIF4BP5	4.91111	0.110276	14.6036	0.000132658	0.00985359
S100A9	4.89547	7.61415	23.2392	1.43e-06	0.000322962
HK3	4.85549	2.4633	11.7426	0.00061084	0.0317483
IGKV2D-30	4.83675	2.24831	12.1512	0.00049056	0.0272619
CYP1B1	4.81003	3.27748	20.9538	4.71e-06	0.000748956
RP11-532M24.1	4.74285	1.24734	14.2328	0.000161534	0.0114912
HCAR2	4.73442	3.37039	18.372	1.82e-05	0.00213459
SLC6A9	4.73225	0.488339	16.6504	4.49e-05	0.00410985
SCN3A	4.71549	1.50724	12.6231	0.000381004	0.0226548
ADAP2	4.69287	4.0247	18.0249	2.18e-05	0.00238667
TNFAIP2	4.63039	4.58273	22.0391	2.67e-06	0.000507895
S100A8	4.62743	6.16883	24.0888	9.2e-07	0.000250793
ITGB3	4.59609	4.28661	19.3504	1.09e-05	0.00142912
PTPRN	4.53241	1.96352	16.6756	4.43e-05	0.00408133
HCAR3	4.53114	3.67267	17.3809	3.06e-05	0.00310979
CSTA	4.52519	2.65984	11.4815	0.000702927	0.0347829
TNFAIP6	4.49765	0.804292	12.901	0.000328409	0.020456
MAFB	4.40699	3.88368	20.8684	4.92e-06	0.000748956
LILRB4	4.36876	3.83191	20.8857	4.88e-06	0.000748956
S100A12	4.34176	3.35337	23.3038	1.38e-06	0.00031903
LILRA1	4.33341	2.71299	15.1624	9.87e-05	0.00778909
RNASE2	4.31652	2.64514	14.423	0.000146006	0.0105619
KIAA1462	4.31578	1.67245	18.3546	1.83e-05	0.00213681
ZBTB32	4.27983	2.47198	14.9916	0.000107993	0.00824923
PGBD3	4.25202	1.28677	10.7432	0.00104665	0.0465325
TLR4	4.22485	2.88206	14.9832	0.000108475	0.00824923
CEACAM4	4.20247	0.185876	11.774	0.000600637	0.0314442
JCHAIN	4.18591	5.35737	11.6964	0.000626218	0.0320859
FCN1	4.18173	7.17621	23.293	1.39e-06	0.00031903
SERPINA1	4.1777	5.08959	21.8184	3e-06	0.000554618
RPL7P46	4.13195	0.356629	13.646	0.000220717	0.0146291
LPCAT2	4.12623	4.42862	12.2045	0.000476744	0.0266995
IGHV3-15	4.06755	1.42668	15.4832	8.32e-05	0.00675704
OIP5	4.06716	0.314037	11.0207	0.000901	0.0415541
LYZ	4.06146	9.82818	18.5084	1.69e-05	0.00206693
CDC42EP2	4.00178	1.22662	13.9438	0.000188362	0.0128379
SIRPA	3.982	2.94643	11.0182	0.00090224	0.0415541
IGLV3-19	3.98165	5.19756	15.0901	0.000102502	0.0079738
MYBL2	3.97233	2.63879	14.1017	0.000173183	0.0122064
OPRL1	3.95321	1.95316	19.5008	1.01e-05	0.00135787
TREM1	3.95138	3.74528	17.4166	3e-05	0.00309827
AC007318.5	3.8687	1.04959	10.6357	0.00110925	0.0486533
AIF1	3.86063	4.34429	15.8868	6.72e-05	0.0058183
SPINT1	3.81186	0.823551	10.6333	0.0011107	0.0486533
PLB1	3.80699	3.26148	15.605	7.8e-05	0.00651866
CCDC168	3.78431	2.41662	13.6863	0.000216022	0.0143839
RTEL1-TNFRSF6B	3.78216	1.58052	16.8445	4.06e-05	0.00379849
RMI2	3.78037	1.09142	10.9601	0.000930961	0.0420358
PTPRO	3.71915	2.42121	11.0451	0.000889195	0.0414451
LILRB2	3.71578	3.94154	16.055	6.15e-05	0.00545432
TRIM2	3.6518	0.837213	13.2769	0.000268702	0.0171791
USP44	3.64581	1.90351	18.1583	2.03e-05	0.00224218
GRK3	3.60028	3.6469	12.0444	0.00051949	0.0284322
KYNU	3.56112	6.31011	19.7228	8.95e-06	0.00124384
IGLV1-44	3.55427	2.43096	15.2453	9.44e-05	0.00753665
IGLV6-57	3.49607	1.71233	11.991	0.000534568	0.0290375
TNFRSF10D	3.49556	3.27417	18.2288	1.96e-05	0.00221127
IGSF6	3.47738	3.20541	12.3424	0.000442778	0.0252873
ZNF221	3.45903	0.92425	11.9697	0.000540737	0.0292626
TTC28	3.43091	3.84099	17.8585	2.38e-05	0.00256587
RGS18	3.40611	4.1882	12.4765	0.000412097	0.0239132
C4orf22	3.39714	0.601628	11.6536	0.000640767	0.0327153
MS4A7	3.33825	3.79071	18.7302	1.51e-05	0.00187557
SPI1	3.33276	4.82057	17.2838	3.22e-05	0.00317497
IL1RN	3.33187	3.39678	15.7177	7.35e-05	0.00617726
CLMN	3.25663	4.39051	11.7276	0.000615801	0.0317775
SOX5	3.22406	2.25194	10.5625	0.00115407	0.0497765
RIN1	3.14004	2.44773	11.5983	0.000660115	0.0334667
KCTD19	3.13395	2.04401	13.8616	0.00019678	0.0133487
LRRC25	3.12613	4.01332	17.8639	2.37e-05	0.00256587
IGHG1	3.1178	4.70563	14.0283	0.000180083	0.0125974
IFI30	3.07537	7.77293	12.5649	0.00039305	0.0231298
DND1P1	3.06626	0.54851	11.8116	0.000588632	0.0310407
IGHG3	3.05832	2.83243	15.8338	6.92e-05	0.00587774
LILRA2	3.0398	4.13126	12.5251	0.000401529	0.0234887
IGHV4-59	3.03786	3.40597	12.6464	0.000376293	0.0225604
CD68	3.01975	5.07454	12.2195	0.000472915	0.026692
NAPSB	2.94903	6.15959	11.4577	0.000711965	0.034885
P2RX1	2.92841	3.15495	13.0751	0.000299242	0.018881
CLEC7A	2.92094	4.9798	12.7297	0.000359896	0.0217579
DOK3	2.90676	3.11411	13.9668	0.000186069	0.0127767
ITGA1	2.90265	3.12789	14.5894	0.000133663	0.00985359
IGLV1-47	2.8772	2.66808	10.7223	0.00105852	0.046916
ATP6V1E2	2.86907	2.8175	13.7956	0.000203809	0.0136969
ZNF385A	2.86635	2.72925	14.0116	0.00018169	0.0126214
DTL	2.86103	3.69079	15.5451	8.06e-05	0.00661363
TGFBI	2.84259	4.37893	11.4876	0.000700619	0.0347829
PPBP	2.84177	6.25846	15.7249	7.33e-05	0.00617726
KCNMB3	2.83428	3.21481	13.7361	0.00021037	0.0140724
GAB2	2.76287	3.09297	12.9911	0.00031297	0.0196613
IGKV4-1	2.74646	5.06373	10.9326	0.000944858	0.0425304
SUSD3	2.71318	2.43656	12.7722	0.00035181	0.0216195
IGLC2	2.68598	7.06955	14.3477	0.000151964	0.010924
HS3ST1	2.68031	2.7694	12.7652	0.000353119	0.0216195
MYO7A	2.6688	2.02555	10.5878	0.00113837	0.0493945
CPVL	2.66665	5.93609	11.0164	0.000903074	0.0415541
PLBD1	2.66149	4.54872	11.4428	0.000717719	0.0350349
RNF144B	2.59123	3.62756	12.4808	0.000411166	0.0239132
PF4	2.57501	4.50091	11.0241	0.000899329	0.0415541
TUBB6	2.52059	3.45877	10.6079	0.00112606	0.0490919
NCF2	2.48237	3.64348	11.7949	0.000593946	0.031207
PTAFR	2.47034	4.70056	11.9453	0.000547841	0.0294878
NRGN	2.46549	4.23003	10.9932	0.000914461	0.0417583
SLC7A7	2.43692	4.03931	10.6325	0.00111119	0.0486533
CTSH	2.42468	5.49285	11.1428	0.000843599	0.0400793
IFNGR2	2.42237	5.17464	11.3364	0.000760006	0.0366045
WDR12	-2.475	4.37304	11.7573	0.000606052	0.0316132
KCTD18	-2.48316	3.846	12.3582	0.000439051	0.0252037
ZSCAN12	-2.52178	2.39906	11.3368	0.000759844	0.0366045
SH3PXD2A	-2.54991	1.08504	10.5644	0.00115289	0.0497765
MTERF3	-2.67188	3.07918	11.2141	0.000811789	0.0387114
ARL10	-2.68545	3.05244	12.0158	0.000527523	0.028763
C1R	-2.72214	1.80258	12.1549	0.0004896	0.0272619
CCDC127	-2.75475	4.26499	11.6024	0.000658657	0.0334667
IFT46	-2.8199	2.48707	12.2959	0.000453944	0.025823
ZNF133	-2.84178	2.43273	14.2245	0.00016224	0.0114912
FAM150B	-2.93998	1.379	10.9898	0.000916145	0.0417583
LINC00959	-2.96195	2.84807	11.9248	0.000553923	0.0294878
FBXO4	-3.02854	3.0553	12.2469	0.000466025	0.0264062
MASTL	-3.05849	3.30423	13.5581	0.000231288	0.0151216
DNAH6	-3.08729	1.52573	11.4602	0.000711034	0.034885
PTPRG	-3.11258	0.200302	11.1374	0.000846022	0.0400793
LEKR1	-3.11842	2.73601	11.585	0.000664856	0.0335892
CNIH3	-3.13831	0.178714	11.7277	0.000615768	0.0317775
CDK18	-3.14105	0.215333	11.5049	0.000694144	0.0347829
PCOLCE	-3.15538	1.53446	11.9208	0.000555102	0.0294878
SOCS2	-3.19585	4.77132	18.2519	1.94e-05	0.0022019
CCDC71L	-3.21728	2.10851	16.8896	3.96e-05	0.00376603
DNAAF5	-3.26969	0.734692	12.5614	0.000393794	0.0231298
AMZ1	-3.27221	0.968021	11.265	0.000789821	0.037914
CAB39L	-3.42316	2.83573	11.493	0.000698585	0.0347829
RP11-313J2.1	-3.44107	2.14258	17.7424	2.53e-05	0.00269445
PI4K2B	-3.44584	3.34638	12.9007	0.000328451	0.020456
AC145212.1	-3.47832	1.24973	11.0106	0.000905913	0.0415541
PLAGL2	-3.50241	3.48563	11.5491	0.000677835	0.0341256
TUBG2	-3.51996	0.623317	13.1455	0.000288212	0.0183453
ZNF138	-3.55498	3.29723	11.4903	0.000699599	0.0347829
AK5	-3.56162	6.63362	10.9624	0.000929818	0.0420358
ANKRD34A	-3.56654	0.826494	10.6847	0.00108024	0.0477321
BIVM	-3.5944	2.86035	20.3875	6.32e-06	0.000932443
TRMT10A	-3.62909	2.30892	12.2099	0.000475372	0.0266995
USP13	-3.63224	2.61018	14.8912	0.000113894	0.00857109
DOK6	-3.63571	1.45738	17.0098	3.72e-05	0.00358219
FGFRL1	-3.63581	0.540722	14.5312	0.000137861	0.0100604
B3GALNT1	-3.65224	2.18326	20.0096	7.71e-06	0.00108091
RAB40B	-3.66954	2.58088	17.2774	3.23e-05	0.00317497
CDK5R1	-3.80625	2.52685	17.7323	2.54e-05	0.00269445
TULP3	-3.83894	2.78464	10.7617	0.00103623	0.0462113
DOCK3	-3.84715	-0.203923	12.586	0.000388654	0.023015
CABLES2	-3.85791	0.66231	14.0242	0.000180473	0.0125974
RGS17	-3.87015	3.08552	10.7683	0.00103254	0.0461892
NCAPG	-3.88289	0.135927	13.7957	0.000203797	0.0136969
SMPDL3B	-3.90605	-0.0142477	15.0148	0.000106669	0.00819819
C19orf57	-3.92518	0.437646	14.4206	0.000146195	0.0105619
RBM44	-3.94651	1.13589	20.9047	4.83e-06	0.000748956
MEST	-3.97608	-0.199074	13.5815	0.000228427	0.0150025
POPDC2	-4.00611	1.51616	11.1036	0.00086161	0.0405518
FCRLB	-4.00698	1.76909	11.9402	0.000549345	0.0294878
CSMD1	-4.01707	-0.712392	10.6047	0.001128	0.0490919
TIMM8A	-4.0334	0.0971381	13.3042	0.000264818	0.0170819
KRBA2	-4.09341	2.25663	11.0843	0.000870601	0.0407098
ZRSR1	-4.11421	0.697116	11.89	0.000564369	0.0298702
TST	-4.1163	0.515671	12.6677	0.000372022	0.0223973
ALDH4A1	-4.12103	0.588002	13.1224	0.000291787	0.0184914
ARHGAP42	-4.17066	1.52877	16.8362	4.07e-05	0.00379849
FXYD2	-4.23726	-0.535495	10.9823	0.000919856	0.0417956
CHRM3	-4.2399	-0.779545	11.457	0.000712234	0.034885
RP11-2H8.4	-4.25798	-0.0892541	13.4019	0.000251375	0.0162875
HOXA7	-4.29042	-0.729638	11.0889	0.000868467	0.0407098
ZFP69B	-4.30455	1.24589	10.7878	0.00102174	0.0458481
ORC1	-4.31524	0.708403	19.0347	1.28e-05	0.00165598
RP11-50E11.2	-4.32127	1.0595	17.3692	3.08e-05	0.00310979
SPIN3	-4.34129	-0.220644	11.3531	0.000753224	0.0366045
PSAT1	-4.346	0.513319	15.5192	8.17e-05	0.00666711
TSSK6	-4.37774	0.553444	17.2325	3.31e-05	0.0032072
ZNF443	-4.37909	0.979596	17.249	3.28e-05	0.003201
PEX5	-4.39834	1.83046	13.9616	0.000186579	0.0127767
THAP8	-4.42291	1.46561	15.8623	6.81e-05	0.00585901
CCDC102B	-4.42887	0.545214	19.4222	1.05e-05	0.00139103
NLGN3	-4.43777	0.747811	18.2069	1.98e-05	0.00221949
NAP1L2	-4.44091	-0.448432	11.9304	0.000552268	0.0294878
ZNF625-ZNF20	-4.49853	2.61027	11.1242	0.000852077	0.0402342
GSG2	-4.51819	-0.487675	12.1001	0.000504191	0.0278055
NRBP2	-4.52175	0.504779	18.4804	1.72e-05	0.00206693
THNSL1	-4.54693	2.04141	21.549	3.45e-06	0.000609519
NCKIPSD	-4.55002	1.89273	12.7772	0.000350866	0.0216195
INPP5F	-4.55218	1.96736	18.4941	1.7e-05	0.00206693
MTMR9LP	-4.55538	0.0188731	16.1953	5.71e-05	0.0050959
WDCP	-4.57633	3.52179	11.2168	0.000810597	0.0387114
SPR	-4.65246	0.139108	15.4212	8.6e-05	0.00694331
LYSMD4	-4.69537	1.58063	14.5474	0.000136676	0.0100245
RGAG4	-4.77554	1.01369	15.9953	6.35e-05	0.00554834
PA2G4P4	-4.77779	0.122285	14.255	0.000159634	0.0114186
NECTIN1	-4.80133	1.17205	16.9578	3.82e-05	0.00365714
MLF1	-4.84017	3.97587	13.987	0.000184075	0.0127258
NBPF20	-4.8524	1.48629	20.2084	6.94e-06	0.00100345
2008-09-01	-4.95081	1.43492	15.57	7.95e-05	0.00656445
TMEM30B	-4.95993	0.385347	22.1611	2.51e-06	0.000482993
HDX	-4.96668	2.25891	12.625	0.000380625	0.0226548
KIAA1324L	-4.98143	2.54265	12.1147	0.000500268	0.0276949
RP5-862P8.2	-5.05028	-0.0121539	15.0874	0.000102646	0.0079738
HOXA1	-5.0517	-0.0749695	17.7233	2.55e-05	0.00269445
PPIAP22	-5.07929	1.98321	11.7131	0.000620612	0.0319118
AC011330.5	-5.0836	0.00907626	15.3949	8.72e-05	0.00700149
ZNF204P	-5.09059	-0.187974	18.6904	1.54e-05	0.0018988
ALKBH8	-5.15866	2.03994	12.7438	0.000357187	0.0217579
USP35	-5.16029	1.58977	14.5914	0.000133523	0.00985359
GTF2H4	-5.1723	2.45383	24.0469	9.4e-07	0.000251569
HEY2	-5.2242	1.4884	19.5491	9.8e-06	0.00133649
NUDT18	-5.236	2.98597	13.4666	0.000242847	0.0158058
RNLS	-5.263	1.03701	27.1909	1.84e-07	7.01e-05
KIAA1524	-5.26318	1.07875	23.329	1.37e-06	0.00031903
FRMD3	-5.27902	0.700555	15.5768	7.92e-05	0.00656445
ZCCHC24	-5.28105	-0.0737437	18.8557	1.41e-05	0.00177146
TBC1D3K	-5.3139	-0.0075146	17.3987	3.03e-05	0.0031054
WDHD1	-5.49987	2.57819	13.606	0.000225466	0.0148756
TOMM40L	-5.50163	3.35693	12.8096	0.000344854	0.0213854
IFT140	-5.55554	0.714837	24.6575	6.85e-07	0.000224868
RAB38	-5.57101	1.74424	24.3578	8e-07	0.000231195
ZNF223	-5.58411	1.95031	30.4266	3.47e-08	2.39e-05
ARMCX2	-5.6052	0.452294	21.796	3.03e-06	0.000554618
KLHDC8B	-5.71243	0.270782	22.3633	2.26e-06	0.000465774
AQP10	-5.75757	-0.713409	14.7008	0.00012599	0.0094323
PRSS33	-5.83999	-0.66964	15.1488	9.94e-05	0.00780262
CDC25A	-5.85778	-0.713265	16.7651	4.23e-05	0.00391834
CENPP	-5.92733	2.4672	29.4766	5.66e-08	3.18e-05
MMAA	-5.93085	2.04818	31.0048	2.57e-08	1.86e-05
ADPRH	-5.96166	2.55624	18.4296	1.76e-05	0.00210522
ZNF45	-5.96294	3.42234	12.4042	0.00042836	0.0247575
KLHL25	-5.98039	2.44466	27.367	1.68e-07	6.62e-05
SMARCA1	-5.99149	-0.774486	15.8459	6.87e-05	0.00587502
FAM172BP	-6.00917	-0.524692	16.0293	6.24e-05	0.005495
TNFSF4	-6.04763	1.23726	29.456	5.72e-08	3.18e-05
CMTM8	-6.07602	-0.480828	16.3688	5.21e-05	0.00470832
CCNE1	-6.08972	-0.480762	16.2927	5.43e-05	0.0048708
GAS1	-6.15801	0.674724	27.3533	1.69e-07	6.62e-05
ACHE	-6.17628	-0.31769	17.2971	3.2e-05	0.00317497
CCNB3	-6.25512	-0.24225	17.6394	2.67e-05	0.00277539
PDSS1P1	-6.25724	-0.413195	19.4194	1.05e-05	0.00139103
SRRM5	-6.27355	-0.288447	19.6277	9.41e-06	0.00129484
STYK1	-6.2974	1.95743	28.0896	1.16e-07	5.23e-05
MICALCL	-6.30328	-0.555337	18.3818	1.81e-05	0.00213459
UNC5CL	-6.31207	-0.380034	20.9615	4.69e-06	0.000748956
CAND2	-6.34027	-0.242015	18.1747	2.02e-05	0.00223998
SIRT4	-6.36175	-0.379847	21.0216	4.54e-06	0.000748956
OMD	-6.40199	-0.37735	21.3962	3.74e-06	0.000642499
IL17D	-6.42533	-0.478065	18.2983	1.89e-05	0.00216597
TAS2R5	-6.42533	-0.478065	18.2983	1.89e-05	0.00216597
ASAH2	-6.43827	-0.324394	22.1987	2.46e-06	0.000480027
GATA2	-6.44043	-0.39847	21.3411	3.84e-06	0.000645833
CMTM4	-6.46112	-0.217486	21.4836	3.57e-06	0.00062125
GPSM1	-6.46625	-0.431548	20.1425	7.19e-06	0.00102831
HSPD1P11	-6.46725	-0.347102	21.6565	3.26e-06	0.000588978
LAMC1	-6.50207	-0.35836	21.371	3.78e-06	0.000643315
LRRTM2	-6.5703	-0.12651	24.4324	7.7e-07	0.000231195
RAPGEF3	-6.59952	-0.303825	22.5315	2.07e-06	0.000432889
YPEL4	-6.67745	0.172096	20.065	7.49e-06	0.00106036
CDC42BPA	-6.69202	-0.279334	20.2882	6.66e-06	0.00097218
ADAMTS13	-6.80813	0.0149531	23.137	1.51e-06	0.000335353
RAD54L	-6.83077	-0.166357	21.5434	3.46e-06	0.000609519
SLC17A3	-6.83134	-0.0274999	24.1388	8.96e-07	0.000249072
OTUB2	-6.84479	0.0498939	22.2586	2.38e-06	0.000478202
ACVR1B	-6.85461	0.0788729	25.7723	3.84e-07	0.00013216
RUSC2	-6.8843	0.072106	24.4616	7.58e-07	0.000231195
FKBP1B	-6.89086	0.0564392	22.5356	2.06e-06	0.000432889
TIGD3	-6.90246	0.144966	20.9428	4.73e-06	0.000748956
AATK	-6.90833	-0.0870823	24.1933	8.71e-07	0.000246865
GPAT2	-6.9321	1.39279	35.8533	2.13e-09	3.04e-06
DYRK3	-6.94855	0.330297	22.2145	2.44e-06	0.000480027
CHODL	-7.01632	0.10013	20.4837	6.01e-06	0.000905197
ENO1P1	-7.05417	0.355302	22.9805	1.64e-06	0.000358281
ASPM	-7.08533	0.0422901	18.9416	1.35e-05	0.00170831
RSPH4A	-7.12214	0.403648	23.4088	1.31e-06	0.00031903
PEG10	-7.19374	0.402217	28.5172	9.29e-08	4.47e-05
CLIP3	-7.2278	0.139695	23.9658	9.81e-07	0.000257613
TSTD3	-7.24338	0.276493	23.3087	1.38e-06	0.00031903
C16orf86	-7.25902	0.291657	28.6872	8.51e-08	4.33e-05
TTLL11	-7.31542	0.313602	26.9902	2.04e-07	7.58e-05
NAGS	-7.31771	0.32325	27.8363	1.32e-07	5.61e-05
ABCG2	-7.35013	0.269136	23.8049	1.07e-06	0.000270247
NMNAT3	-7.36153	0.256812	23.8955	1.02e-06	0.000262421
CORO7-PAM16	-7.36864	0.79641	24.3708	7.95e-07	0.000231195
FRMD6	-7.38595	0.592358	25.1649	5.26e-07	0.000176858
TMEM86A	-7.48207	0.533545	29.5553	5.43e-08	3.18e-05
CDCA2	-7.487	0.560505	29.7546	4.9e-08	3.08e-05
CMYA5	-7.49494	0.451673	27.4129	1.64e-07	6.62e-05
OVGP1	-7.55543	0.944327	28.4334	9.7e-08	4.52e-05
ZNF502	-7.57654	0.448775	28.6473	8.68e-08	4.33e-05
RP11-603J24.9	-7.61575	0.474512	26.597	2.51e-07	9.05e-05
PIWIL4	-7.67722	0.569798	31.548	1.95e-08	1.48e-05
GUSBP5	-7.71154	0.623176	33.0172	9.13e-09	8.25e-06
CYP4F22	-7.85283	0.760744	33.1329	8.61e-09	8.25e-06
FSIP1	-8.03352	1.02339	37.3258	1e-09	1.81e-06
RP11-73M18.2	-8.12127	0.913154	29.9834	4.36e-08	2.86e-05
OSR2	-8.14741	1.57742	29.3398	6.07e-08	3.25e-05
EFEMP2	-8.24464	1.03847	34.536	4.18e-09	4.44e-06
ARAP3	-8.42149	1.28725	36.302	1.69e-09	2.71e-06
TEF	-8.42583	1.37285	40.6362	1.83e-10	5.3e-07
COL5A3	-8.46083	1.25665	35.0417	3.23e-09	3.89e-06
FCGBP	-8.50799	1.33791	39.9888	2.55e-10	6.15e-07
PEX12	-8.71726	1.70361	44.1728	3.01e-11	1.45e-07
FBXW9	-8.77682	1.56525	42.1891	8.29e-11	2.99e-07
NUDT11	-9.10572	1.93541	46.1777	1.08e-11	7.8e-08
HBB	-10.439	3.44418	35.6877	2.32e-09	3.04e-06
